# Supplementary material for: Overexpression of AHL9 accelerates leaf senescence in Arabidopsis thaliana
Source: BMC Plant Biol. 2022 May 19;22:248. doi: 10.1186/s12870-022-03622-9 (PMC9118680; doi:10.1186/s12870-022-03622-9)
Supplement: Supplementary file 2 — Additional file 2 Table S1 RNA-seq maped reads of WT, AHL9-OE10, and AHL9-OE11 leaf samples. [file 12870_2022_3622_MOESM2_ESM.xlsx]

## Sheet: clear data
Table S1 RNA-seq maped reads of WT, AHL9-OE10, and AHL9-OE11 leaf samples
The sample name	clean reads	clean data
OE10_1	28388181	8516454300
OE10_2	27039760	8111928000
OE10_3	22757649	6827294700
OE11_1	21634334	6490300200
OE11_2	24721838	7416551400
OE11_3	26865179	8059553700
WT-1	23885308	7165592400
WT-2	25240920	7572276000
WT-3	22601695	6780508500
