# Supplementary material for: Overexpression of AHL9 accelerates leaf senescence in Arabidopsis thaliana
Source: BMC Plant Biol. 2022 May 19;22:248. doi: 10.1186/s12870-022-03622-9 (PMC9118680; doi:10.1186/s12870-022-03622-9)
Supplement: Supplementary file 3 — Additional file 3 Table S2 Differentially expressed genes of WT, AHL9-OE10, and AHL9-OE11. [file 12870_2022_3622_MOESM3_ESM.xlsx]

## Sheet: Table S2
Table S2 Differentially expressed genes of WT, AHL9-OE10, and AHL9-OE11
Sheet 1	Up-regulated genes of AHL9-OE10 versus WT.
Sheet 2	Down-regulated genes of AHL9-OE10 versus WT.
Sheet 3	Up-regulated genes of AHL9-OE11 versus WT.
Sheet 4	Down-regulated genes of AHL9-OE11 versus WT.

## Sheet: OE10vsWT.upGene
	Sheet1: Up-regulated genes of AHL9-OE10 versus WT
	rownames.res.	baseMean	log2FoldChange	lfcSE	stat	pvalue	padj	bDiff
	AT3G20475	32.8561	2.66056	0.554936	4.79435	1.63205e-06	9.97287e-05	TRUE
	AT2G27230	675.411	1.37733	0.214259	6.42833	1.29013e-10	3.82231e-08	TRUE
	AT5G48240	136.86	1.05486	0.288825	3.65224	0.000259959	0.00535641	TRUE
	AT2G30670	65.8596	9.31736	1.87371	4.97268	6.60344e-07	4.92839e-05	TRUE
	AT3G32980	241.339	2.02525	0.255555	7.92491	2.28309e-15	2.79023e-12	TRUE
	AT2G19500	19.2744	5.65835	1.47053	3.84784	0.000119163	0.00302612	TRUE
	AT5G03610	529.848	1.3993	0.357737	3.91155	9.17057e-05	0.00245089	TRUE
	AT4G26050	86.6971	4.02346	0.748989	5.37186	7.79282e-08	8.5129e-06	TRUE
	AT1G62380	5102.96	1.35382	0.315102	4.29644	1.73565e-05	0.00066029	TRUE
	AT1G65730	109.857	2.71529	0.583452	4.65383	3.25818e-06	0.000178461	TRUE
	AT5G07680	83.3461	1.70881	0.482433	3.54207	0.000396993	0.00739315	TRUE
	AT3G04420	106.461	2.03747	0.469073	4.34362	1.40157e-05	0.000558173	TRUE
	AT1G63670	209.22	1.61344	0.242885	6.64282	3.07736e-11	1.09409e-08	TRUE
	AT4G01670	35.9593	2.2369	0.62319	3.58943	0.000331405	0.00637197	TRUE
	AT1G14870	1787.63	2.20663	0.48126	4.58511	4.53754e-06	0.00023046	TRUE
	AT5G46740	87.1736	1.41789	0.284512	4.98358	6.24196e-07	4.67997e-05	TRUE
	AT5G59430	1011.94	1.28512	0.317521	4.04735	5.18016e-05	0.0015827	TRUE
	AT5G06760	107.175	1.6711	0.482024	3.46683	0.000526626	0.00924385	TRUE
	AT3G45060	87.8681	1.86405	0.413754	4.50521	6.63085e-06	0.000305081	TRUE
	AT5G55050	891.919	1.11328	0.317419	3.5073	0.000452678	0.00817618	TRUE
	AT4G16750	82.1405	1.86639	0.474953	3.92963	8.50772e-05	0.00231982	TRUE
	AT2G17500	493.039	2.91382	0.471055	6.18572	6.18185e-10	1.47414e-07	TRUE
	AT5G46950	13.8838	4.56724	1.26486	3.61087	0.000305168	0.0060229	TRUE
	AT1G18835	25.9183	4.42484	0.830382	5.32868	9.89287e-08	1.05708e-05	TRUE
	AT5G45240	27.8078	3.77332	0.731005	5.16182	2.44558e-07	2.12537e-05	TRUE
	AT4G01160	17.7257	4.92275	1.11125	4.42992	9.4268e-06	0.000407813	TRUE
	AT5G01380	341.321	1.26751	0.235945	5.37207	7.78363e-08	8.5129e-06	TRUE
	AT4G16820	33.8045	2.00425	0.54107	3.70423	0.000212035	0.00460557	TRUE
	AT1G03445	10.9665	4.19914	1.09297	3.84196	0.000122058	0.00308995	TRUE
	AT3G57100	11.8846	4.94503	1.22531	4.03573	5.44323e-05	0.00164001	TRUE
	AT4G21870	262.081	1.42301	0.311083	4.57436	4.77676e-06	0.000238887	TRUE
	AT4G26470	53.3684	2.43972	0.537417	4.53971	5.63318e-06	0.000268661	TRUE
	AT1G32860	330.076	1.29585	0.253624	5.10935	3.23271e-07	2.65598e-05	TRUE
	AT4G30140	18.8498	7.51194	1.53562	4.89178	9.99285e-07	6.83217e-05	TRUE
	AT1G66040	127.942	8.41668	1.05686	7.9639	1.66705e-15	2.31568e-12	TRUE
	AT2G15780	18.629	4.00472	1.13173	3.53859	0.000402271	0.00746408	TRUE
	AT5G64750	1882.34	1.14352	0.29575	3.86651	0.000110404	0.00283886	TRUE
	AT5G57480	420.073	2.13288	0.436751	4.88352	1.04206e-06	7.05511e-05	TRUE
	AT3G21230	513.898	1.34188	0.35766	3.75182	0.000175553	0.00401963	TRUE
	AT1G67265	93.4103	1.93814	0.552626	3.50715	0.00045294	0.00817618	TRUE
	AT5G10820	99.9072	1.52986	0.342602	4.46541	7.99153e-06	0.000354345	TRUE
	AT1G13940	568.454	1.10012	0.280694	3.9193	8.88073e-05	0.00238535	TRUE
	AT1G15040	36.3803	3.90764	0.998687	3.91278	9.12394e-05	0.00244397	TRUE
	AT4G12450	19.4162	2.13236	0.618058	3.45011	0.000560366	0.00969682	TRUE
	AT1G79130	11.2339	4.89571	1.27262	3.84695	0.000119597	0.00303321	TRUE
	AT1G78210	550.869	1.84999	0.386154	4.7908	1.66114e-06	0.000100876	TRUE
	AT2G19800	52.25	2.73192	0.77299	3.53423	0.000408971	0.00756576	TRUE
	AT2G24260	347.066	1.56477	0.277782	5.63309	1.77012e-08	2.422e-06	TRUE
	AT4G28040	164.299	3.13296	0.503998	6.21621	5.09291e-10	1.27675e-07	TRUE
	AT5G15650	11426.5	1.18212	0.216214	5.46738	4.56744e-08	5.25363e-06	TRUE
	AT2G46750	59.9993	7.31669	1.30689	5.59854	2.16163e-08	2.83681e-06	TRUE
	AT3G50070	123.122	1.72299	0.309649	5.56435	2.63128e-08	3.29821e-06	TRUE
	AT3G24503	3408.77	1.37133	0.333793	4.10834	3.98516e-05	0.00128379	TRUE
	AT5G44610	59.8918	4.06585	0.904211	4.49657	6.90586e-06	0.000316246	TRUE
	AT5G28300	494.727	1.70605	0.318056	5.364	8.13994e-08	8.84269e-06	TRUE
	AT4G34590	198.292	1.12111	0.230118	4.8719	1.1053e-06	7.35137e-05	TRUE
	AT3G26470	230.927	2.74867	0.533224	5.15481	2.53892e-07	2.17746e-05	TRUE
	AT3G12830	326.661	2.03375	0.535512	3.79776	0.000146008	0.00350117	TRUE
	AT1G17830	56.5485	2.02029	0.391104	5.16562	2.39648e-07	2.10138e-05	TRUE
	AT4G21903	171.952	1.79945	0.454236	3.96149	7.4485e-05	0.00211084	TRUE
	AT5G43060	1150.61	2.98373	0.329611	9.0523	1.39991e-19	4.56231e-16	TRUE
	AT5G59310	1037	4.73541	1.30284	3.63468	0.000278321	0.00560484	TRUE
	AT2G36470	114.025	1.87381	0.406071	4.6145	3.94037e-06	0.000206016	TRUE
	AT4G22530	321.116	2.37169	0.478773	4.95369	7.28175e-07	5.35291e-05	TRUE
	AT2G43620	342.096	2.74838	0.557423	4.93051	8.20137e-07	5.87434e-05	TRUE
	AT5G05440	1031.34	1.54442	0.373544	4.13451	3.55716e-05	0.00116474	TRUE
	AT5G46960	61.749	4.87109	0.869202	5.6041	2.09344e-08	2.76588e-06	TRUE
	AT2G16700	664.959	1.20209	0.316932	3.79291	0.000148895	0.00353514	TRUE
	AT1G29640	123.551	1.97225	0.519342	3.7976	0.000146106	0.00350117	TRUE
	AT1G63480	66.4793	2.45938	0.396949	6.19571	5.80242e-10	1.40638e-07	TRUE
	AT4G01130	197.41	1.37772	0.264175	5.21516	1.83661e-07	1.69401e-05	TRUE
	AT3G47530	133.099	1.82349	0.41507	4.39322	1.11684e-05	0.000464652	TRUE
	AT1G76470	29.7538	3.37183	0.78686	4.28517	1.82599e-05	0.000682703	TRUE
	AT1G30320	955.668	1.28604	0.332008	3.87352	0.000107275	0.00278205	TRUE
	AT2G41260	21.0982	4.42717	0.985143	4.49394	6.99184e-06	0.000318691	TRUE
	AT3G17520	42.7018	3.55477	0.90222	3.94003	8.14723e-05	0.00225334	TRUE
	AT1G47980	25.9203	3.30986	0.765938	4.32132	1.55097e-05	0.000604138	TRUE
	AT3G25900	88.6804	1.88197	0.41185	4.56956	4.88756e-06	0.000242567	TRUE
	AT1G52690	259.303	3.88752	0.663779	5.85664	4.72318e-09	8.1015e-07	TRUE
	AT2G23170	533.301	2.69903	0.395897	6.8175	9.26377e-12	3.69681e-09	TRUE
	AT1G22400	1251.59	2.18878	0.608387	3.59768	0.000321073	0.00622844	TRUE
	AT1G22403	105.799	1.12303	0.293612	3.82486	0.000130845	0.00323867	TRUE
	AT5G55090	103.857	2.01364	0.501502	4.01521	5.93917e-05	0.00175165	TRUE
	AT1G10585	101.972	3.07213	0.762986	4.02645	5.66242e-05	0.00169561	TRUE
	AT5G05340	163.109	1.86164	0.483113	3.85343	0.000116474	0.0029694	TRUE
	AT3G57460	510.86	1.5643	0.355005	4.40642	1.05092e-05	0.000441928	TRUE
	AT4G04700	59.1936	1.35691	0.376661	3.60247	0.000315213	0.00615606	TRUE
	AT5G57800	1980.1	1.2386	0.203898	6.07458	1.24309e-09	2.61369e-07	TRUE
	AT2G39210	4532.39	1.14205	0.297325	3.84107	0.000122497	0.00309321	TRUE
	AT1G65840	1570.85	1.36455	0.182053	7.49533	6.61325e-14	5.38814e-11	TRUE
	AT4G39260	1515.1	1.04375	0.278271	3.75083	0.000176248	0.00402379	TRUE
	AT5G56510	39.924	5.37134	0.780478	6.88212	5.89695e-12	2.56242e-09	TRUE
	AT2G14510	8.1811	6.3073	1.70049	3.70911	0.000207991	0.00454928	TRUE
	AT4G30190	3071.41	1.10795	0.231068	4.79491	1.62746e-06	9.97287e-05	TRUE
	AT2G47550	33.7995	2.50411	0.678794	3.68906	0.00022508	0.00479673	TRUE
	AT3G16420	1441.91	2.4035	0.369636	6.50235	7.90774e-11	2.57713e-08	TRUE
	AT4G34950	1256.65	1.72959	0.473114	3.65576	0.000256425	0.00529475	TRUE
	AT5G46880	72.0438	2.62048	0.412036	6.35984	2.01968e-10	5.80776e-08	TRUE
	AT1G49900	91.2949	2.25214	0.560397	4.01882	5.84892e-05	0.00173025	TRUE
	AT4G05330	129.08	1.46184	0.318996	4.58264	4.59137e-06	0.00023259	TRUE
	AT2G28930	308.514	1.9471	0.333268	5.84245	5.14386e-09	8.74634e-07	TRUE
	AT5G45095	32.9692	5.45161	0.885865	6.154	7.55532e-10	1.75877e-07	TRUE
	AT1G66600	155.771	4.12203	0.613028	6.72405	1.76745e-11	6.64628e-09	TRUE
	AT5G59790	152.431	1.51009	0.30234	4.99465	5.89413e-07	4.48459e-05	TRUE
	AT1G61820	272.164	4.61948	0.586857	7.87156	3.50248e-15	4.02867e-12	TRUE
	AT2G18550	16.9255	7.35741	1.31272	5.6047	2.08613e-08	2.76588e-06	TRUE
	AT4G19810	71.889	2.3984	0.584061	4.10642	4.01835e-05	0.00128811	TRUE
	AT5G04820	48.8262	2.03141	0.405871	5.00507	5.58428e-07	4.26543e-05	TRUE
	AT5G16560	182.753	1.41551	0.334974	4.22574	2.3816e-05	0.000837588	TRUE
	AT4G27260	1150.13	1.30782	0.326642	4.00382	6.23284e-05	0.00182724	TRUE
	AT3G13450	657.068	1.05774	0.28905	3.65938	0.000252829	0.00523155	TRUE
	AT1G60890	179.122	1.13334	0.298552	3.79612	0.00014698	0.0035178	TRUE
	AT1G22110	18.701	2.51412	0.623941	4.02942	5.59155e-05	0.00167953	TRUE
	AT3G28600	42.1505	3.12883	0.611234	5.11888	3.07363e-07	2.58708e-05	TRUE
	AT3G12920	665.224	1.11828	0.218828	5.1103	3.21656e-07	2.65386e-05	TRUE
	AT5G49690	42.7399	4.97452	0.892941	5.57094	2.53369e-08	3.21713e-06	TRUE
	AT3G27190	220.769	2.09719	0.232225	9.03082	1.70387e-19	4.75965e-16	TRUE
	AT2G43590	49.6981	2.40591	0.550788	4.36813	1.25315e-05	0.000510503	TRUE
	AT3G11580	125.783	1.77276	0.449007	3.94817	7.87505e-05	0.00219984	TRUE
	AT4G19700	1241.96	2.23434	0.559365	3.99443	6.4851e-05	0.00188573	TRUE
	AT3G26690	51.8496	2.52774	0.571444	4.42342	9.71499e-06	0.000413871	TRUE
	AT3G23180	9.47345	6.52038	1.44061	4.52613	6.00722e-06	0.000281017	TRUE
	AT1G23170	75.8144	1.26655	0.334192	3.78988	0.000150723	0.00356039	TRUE
	AT2G38530	497.867	1.64619	0.395182	4.16564	3.10474e-05	0.00104313	TRUE
	AT2G03360	16.6848	4.08597	1.10244	3.70631	0.000210305	0.00459087	TRUE
	AT2G02010	355.522	1.66592	0.414103	4.02296	5.74708e-05	0.0017163	TRUE
	AT3G26330	12.5651	5.94087	1.34734	4.40934	1.03684e-05	0.000436947	TRUE
	AT4G36220	2770.41	1.62559	0.414412	3.92265	8.75808e-05	0.00236994	TRUE
	AT1G65990	24.9972	7.91891	1.27826	6.19507	5.82574e-10	1.40638e-07	TRUE
	AT3G13910	369.242	1.22382	0.328955	3.72034	0.000198958	0.00440591	TRUE
	AT4G23550	155.772	2.34567	0.454786	5.15775	2.49937e-07	2.15298e-05	TRUE
	AT2G46140	118.221	1.8304	0.47758	3.83265	0.000126772	0.00316185	TRUE
	AT5G45490	914.74	1.01595	0.270598	3.75445	0.00017372	0.0039886	TRUE
	AT3G47340	3663.68	2.173	0.546908	3.97324	7.0901e-05	0.0020269	TRUE
	AT2G44810	259.955	2.04946	0.547438	3.74373	0.00018131	0.00409865	TRUE
	AT5G65410	106.055	1.18938	0.287006	4.1441	3.4115e-05	0.00112493	TRUE
	AT2G45760	72.2824	1.41161	0.397657	3.54981	0.00038551	0.00722056	TRUE
	AT2G27200	326.178	1.04636	0.29664	3.52737	0.000419717	0.0077353	TRUE
	AT5G40260	8.02164	5.28286	1.51759	3.48108	0.000499391	0.00886125	TRUE
	AT5G65690	49.2278	6.00163	1.22549	4.89732	9.71545e-07	6.66582e-05	TRUE
	AT1G53490	20.28	2.52734	0.600537	4.20846	2.57116e-05	0.000894598	TRUE
	AT5G25350	1914.8	2.40924	0.418977	5.7503	8.90877e-09	1.40486e-06	TRUE
	AT1G30220	203.234	2.39496	0.41529	5.76697	8.07092e-09	1.30429e-06	TRUE
	AT1G14330	610.583	1.14874	0.318644	3.6051	0.000312036	0.00610156	TRUE
	AT2G15220	117.775	3.17873	0.627989	5.06176	4.15405e-07	3.33251e-05	TRUE
	AT3G57270	70.4303	2.2024	0.576414	3.82086	0.000132985	0.00328331	TRUE
	AT1G04880	121.86	6.31694	0.627208	10.0715	7.38309e-24	3.60922e-20	TRUE
	AT4G15380	17.69	6.44595	1.33991	4.81074	1.5037e-06	9.51565e-05	TRUE
	AT4G12080	231.826	2.2696	0.400803	5.66264	1.4906e-08	2.17147e-06	TRUE
	AT3G44320	346.697	2.11814	0.306296	6.91533	4.66761e-12	2.12257e-09	TRUE
	AT3G44326	70.8433	3.34503	0.734076	4.55679	5.19416e-06	0.000253283	TRUE
	AT2G19900	21.0086	6.69203	1.30866	5.11367	3.15963e-07	2.61794e-05	TRUE
	AT5G44370	103.747	1.4862	0.403694	3.68151	0.000231857	0.00489747	TRUE
	AT2G36380	1562.98	1.83811	0.276077	6.65795	2.77679e-11	1.02448e-08	TRUE
	AT1G52760	703.141	1.11029	0.301598	3.68135	0.000231998	0.00489747	TRUE
	AT1G79160	636.11	2.53464	0.347716	7.2894	3.11337e-13	2.09927e-10	TRUE
	AT1G61930	26.4357	3.18839	0.649669	4.90771	9.21438e-07	6.41203e-05	TRUE
	AT3G27880	116.03	1.18652	0.333122	3.56182	0.000368287	0.00697819	TRUE
	AT2G23300	73.3872	2.1376	0.367854	5.81099	6.2105e-09	1.02915e-06	TRUE
	AT3G48920	29.9581	8.1814	1.32401	6.17926	6.44022e-10	1.51725e-07	TRUE
	AT4G25310	38.9136	8.55757	1.31886	6.48862	8.66235e-11	2.77678e-08	TRUE
	AT1G01010	261.42	1.63336	0.419496	3.89364	9.87525e-05	0.00259195	TRUE
	AT1G55610	218.393	1.77431	0.351697	5.04498	4.53566e-07	3.6053e-05	TRUE
	AT1G66050	44.7415	3.61119	0.507913	7.10987	1.16152e-12	6.29951e-10	TRUE
	AT1G51850	88.0325	2.29287	0.494018	4.64127	3.46283e-06	0.000187209	TRUE
	AT1G54010	262.658	4.03935	0.466512	8.65863	4.77474e-18	1.03739e-14	TRUE
	AT1G75540	740.011	1.28598	0.281752	4.56422	5.01361e-06	0.000246858	TRUE
	AT3G02480	114.254	3.17342	0.525522	6.0386	1.55456e-09	3.11777e-07	TRUE
	AT2G40180	68.9896	1.73156	0.476507	3.63385	0.000279222	0.00561141	TRUE
	AT3G47800	1799.4	1.26917	0.339378	3.73969	0.000184248	0.00413164	TRUE
	AT1G16500	205.954	2.13594	0.438887	4.86671	1.13473e-06	7.52156e-05	TRUE
	AT3G30775	2087.56	1.90139	0.369417	5.147	2.64683e-07	2.25026e-05	TRUE
	AT4G19160	2894.93	1.25618	0.342123	3.67173	0.000240911	0.00502216	TRUE
	AT1G52900	10.2496	4.73719	1.24619	3.80134	0.000143915	0.00347852	TRUE
	AT5G66540	147.1	1.04162	0.274086	3.80034	0.000144496	0.00348395	TRUE
	AT5G49665	350.806	2.10503	0.39894	5.27656	1.31634e-07	1.33366e-05	TRUE
	AT3G14850	340.876	4.07919	0.302062	13.5045	1.47152e-41	1.43871e-37	TRUE
	AT5G47060	173.192	1.79589	0.469155	3.82793	0.000129227	0.00320673	TRUE
	AT5G05965	20.4836	2.28029	0.615626	3.70402	0.000212213	0.00460557	TRUE
	AT1G72470	196.19	1.08356	0.30082	3.60201	0.000315768	0.00615606	TRUE
	AT1G23950	790.305	1.02103	0.220505	4.63042	3.64924e-06	0.00019338	TRUE
	AT3G57800	788.101	1.07366	0.288949	3.71575	0.0002026	0.00444628	TRUE
	AT5G24530	5647.27	1.28825	0.353816	3.64101	0.000271572	0.00552734	TRUE
	AT1G66860	52.8809	8.03364	1.3485	5.95746	2.56192e-09	4.91135e-07	TRUE
	AT3G52190	205.186	1.32223	0.282024	4.68837	2.75385e-06	0.000156537	TRUE
	AT1G17170	41.4312	2.47204	0.624695	3.9572	7.5834e-05	0.00213977	TRUE
	AT2G28680	25.1487	7.929	1.34221	5.90744	3.47472e-09	6.23346e-07	TRUE
	AT5G40700	66.227	1.7536	0.409415	4.28319	1.84236e-05	0.000686201	TRUE
	AT1G76090	526.664	1.65783	0.390842	4.24168	2.21856e-05	0.000797457	TRUE
	AT4G27870	1048.43	1.12156	0.229676	4.88321	1.04372e-06	7.05511e-05	TRUE
	AT3G47200	12.0776	6.86957	1.42252	4.82916	1.37107e-06	8.87747e-05	TRUE
	AT1G21400	1925.6	1.14476	0.293189	3.9045	9.44211e-05	0.00250517	TRUE
	AT1G71110	231.663	1.35549	0.313658	4.32155	1.5494e-05	0.000604138	TRUE
	AT1G35530	49.4448	3.66178	0.639916	5.72228	1.05104e-08	1.60563e-06	TRUE
	AT4G25320	193.272	1.21016	0.324676	3.72728	0.000193554	0.00431065	TRUE
	AT1G79700	190.02	1.28134	0.299056	4.2846	1.83069e-05	0.000683153	TRUE
	AT3G25890	340.121	1.3644	0.32006	4.26296	2.01738e-05	0.000740109	TRUE
	AT5G62900	220.215	1.2433	0.334325	3.71883	0.000200147	0.00441725	TRUE
	AT3G22640	33.7058	3.47314	0.937121	3.70618	0.000210409	0.00459087	TRUE
	AT5G60710	681.691	1.03408	0.239782	4.31258	1.61357e-05	0.000622323	TRUE
	AT1G28210	101.957	1.99166	0.353271	5.63777	1.7227e-08	2.422e-06	TRUE
	AT1G50040	185.535	2.15915	0.498129	4.33453	1.46072e-05	0.000575865	TRUE
	AT5G56100	364.627	1.15602	0.284701	4.06048	4.89715e-05	0.00150801	TRUE
	AT5G39050	2026.36	2.22264	0.586886	3.78717	0.000152373	0.00358977	TRUE
	AT4G15417	69.6988	2.51032	0.65358	3.84088	0.000122596	0.00309321	TRUE
	AT1G22410	3078.07	1.26444	0.330506	3.82576	0.000130369	0.00323098	TRUE
	AT1G73210	220.993	1.39319	0.376937	3.69609	0.000218947	0.00469955	TRUE
	AT2G19190	411.139	2.27075	0.638683	3.55536	0.000377464	0.00710387	TRUE
	AT5G65020	542.198	1.03488	0.226761	4.56376	5.02453e-06	0.000246858	TRUE
	AT1G47130	94.1292	1.79034	0.442968	4.04169	5.30679e-05	0.00161132	TRUE
	AT2G16900	763.123	1.08739	0.24554	4.42857	9.48578e-06	0.000408214	TRUE
	AT3G12220	129.307	2.20462	0.561283	3.92782	8.57203e-05	0.00233126	TRUE
	AT1G29160	39.6235	3.44188	0.695106	4.9516	7.36075e-07	5.39072e-05	TRUE
	AT1G51800	963.709	1.85446	0.303889	6.10241	1.04481e-09	2.22067e-07	TRUE
	AT5G64890	22.512	3.18105	0.760564	4.18249	2.88328e-05	0.000978813	TRUE
	AT5G23220	32.2647	8.2881	1.2855	6.44739	1.13793e-10	3.53191e-08	TRUE
	AT3G16330	31.5413	2.55578	0.656293	3.89426	9.8499e-05	0.00259195	TRUE
	AT1G02220	425.862	2.43265	0.529118	4.59755	4.27481e-06	0.000221593	TRUE
	AT1G21520	554.04	2.44866	0.483775	5.06156	4.15839e-07	3.33251e-05	TRUE
	AT3G50580	7.32127	6.14777	1.44322	4.25976	2.0465e-05	0.000747987	TRUE
	AT1G49620	31.7403	2.7757	0.655913	4.23181	2.31817e-05	0.000822367	TRUE
	AT5G61780	4360.13	1.08856	0.182316	5.97073	2.3619e-09	4.57273e-07	TRUE
	AT5G61430	108.639	3.57548	0.589389	6.06642	1.30795e-09	2.7208e-07	TRUE
	AT3G11402	54.7528	2.09237	0.58587	3.57138	0.000355104	0.00676386	TRUE
	AT2G02990	101.71	2.95628	0.804965	3.67256	0.000240132	0.00501125	TRUE
	AT4G36850	205.701	2.21506	0.522736	4.23744	2.26087e-05	0.00080969	TRUE
	AT1G67070	253.223	2.0635	0.446185	4.62477	3.75014e-06	0.000197251	TRUE
	AT4G30640	42.4175	2.12518	0.535285	3.97018	7.1819e-05	0.00204526	TRUE
	AT2G43580	68.701	5.69932	0.791609	7.19967	6.03582e-13	3.47131e-10	TRUE
	AT2G45300	690.046	1.31311	0.337117	3.89512	9.81499e-05	0.00259005	TRUE
	AT5G12010	1676.62	1.10322	0.293852	3.75435	0.00017379	0.0039886	TRUE
	AT4G30560	146.795	1.42694	0.297711	4.79302	1.64287e-06	0.000100077	TRUE
	AT5G60950	300.949	1.61538	0.408734	3.95216	7.74489e-05	0.00217615	TRUE
	AT1G03457	123.165	1.54286	0.295075	5.22869	1.70719e-07	1.60492e-05	TRUE
	AT3G58570	388.448	1.07088	0.229308	4.67006	3.01112e-06	0.000169194	TRUE
	AT1G14920	636.657	1.417	0.281199	5.03913	4.67654e-07	3.68299e-05	TRUE
	AT2G21660	1720.2	1.18883	0.275856	4.30962	1.63534e-05	0.00062824	TRUE
	AT3G25730	152.203	2.96291	0.36397	8.14053	3.93545e-16	5.91952e-13	TRUE
	AT1G04990	426.728	1.00538	0.259674	3.87168	0.000108089	0.00279572	TRUE
	AT2G30490	3605.61	1.39634	0.354594	3.93787	8.22082e-05	0.00226462	TRUE
	AT1G58160	21.3408	2.20956	0.636844	3.46955	0.000521338	0.00918043	TRUE
	AT1G55020	1122.72	2.38777	0.529794	4.50697	6.57595e-06	0.000303986	TRUE
	AT2G46150	154.285	2.41345	0.509841	4.73374	2.20419e-06	0.00012964	TRUE
	AT1G63245	54.8712	2.20315	0.579715	3.8004	0.000144465	0.00348395	TRUE
	AT4G05120	375.479	2.02655	0.398207	5.0892	3.59575e-07	2.91748e-05	TRUE
	AT5G10830	94.3397	1.50602	0.433342	3.47537	0.000510153	0.0090358	TRUE
	AT1G62320	42.3027	2.06553	0.478264	4.3188	1.56879e-05	0.000607447	TRUE
	AT3G54880	324.351	1.7248	0.377911	4.56403	5.01817e-06	0.000246858	TRUE
	AT4G36920	257.031	1.44568	0.315554	4.58142	4.61835e-06	0.000232859	TRUE
	AT1G74080	30.8712	5.32973	1.08597	4.90783	9.20909e-07	6.41203e-05	TRUE
	AT1G14170	155.825	1.8649	0.470739	3.96164	7.44368e-05	0.00211084	TRUE
	AT5G54530	138.872	1.53502	0.325777	4.71189	2.45434e-06	0.000142834	TRUE
	AT3G04670	577.898	1.11521	0.263462	4.23291	2.30687e-05	0.000821649	TRUE
	AT4G18910	237.287	1.38468	0.322951	4.2876	1.80617e-05	0.000677886	TRUE
	AT2G42340	19.2295	2.96002	0.725825	4.07814	4.5397e-05	0.00142487	TRUE
	AT3G16460	1658.88	2.74756	0.345343	7.95604	1.77637e-15	2.31568e-12	TRUE
	AT2G45850	23802.1	6.98325	0.316174	22.0867	4.23818e-108	8.28734e-104	TRUE
	AT3G50040	30.1749	2.11501	0.602751	3.50893	0.00044991	0.00815343	TRUE
	AT3G07650	48.503	1.92713	0.455426	4.23149	2.3215e-05	0.000822367	TRUE
	AT3G20660	133.619	1.55406	0.352267	4.41159	1.02612e-05	0.000433713	TRUE
	AT2G40940	1172.2	1.0129	0.27628	3.66621	0.000246176	0.0051047	TRUE
	AT1G10680	187.364	9.86238	1.26305	7.80841	5.79141e-15	6.2914e-12	TRUE
	AT2G33170	501.573	1.20749	0.316184	3.81896	0.000134016	0.00329686	TRUE
	AT4G22770	171.227	5.55937	0.45608	12.1895	3.53741e-34	2.30568e-30	TRUE
	AT2G38310	655.848	1.24037	0.302264	4.10359	4.0679e-05	0.00129973	TRUE
	AT5G59320	1966.74	2.09567	0.593814	3.52917	0.000416868	0.0076973	TRUE
	AT2G39350	166.398	2.20366	0.547781	4.02288	5.7491e-05	0.0017163	TRUE
	AT4G36110	180.989	1.9215	0.383497	5.01047	5.42978e-07	4.1966e-05	TRUE
	AT1G18100	12.4337	6.91333	1.46257	4.72685	2.28034e-06	0.000133502	TRUE
	AT2G28350	248.204	1.12596	0.317039	3.55149	0.000383061	0.00718157	TRUE
	AT4G23040	365.804	1.28583	0.203143	6.32967	2.45688e-10	6.86312e-08	TRUE
	AT1G77840	970.957	1.17363	0.302621	3.87822	0.000105224	0.00273248	TRUE
	AT5G04860	433.382	1.16532	0.222159	5.24542	1.55923e-07	1.50526e-05	TRUE
	AT1G53035	29.9016	2.16646	0.491102	4.41142	1.02695e-05	0.000433713	TRUE
	AT5G38530	212.387	1.20555	0.332148	3.62956	0.000283904	0.00568216	TRUE
	AT1G02575	29.3998	7.18283	1.26058	5.69804	1.21192e-08	1.82291e-06	TRUE
	AT1G02570	11.4993	4.27327	1.06293	4.02027	5.8131e-05	0.00172608	TRUE
	AT3G57490	119.226	1.44545	0.336136	4.3002	1.70646e-05	0.00065045	TRUE
	AT5G24655	59.4671	2.10873	0.437078	4.82461	1.40281e-06	9.04646e-05	TRUE
	AT1G69050	17.5007	3.21541	0.76424	4.20733	2.58405e-05	0.000897485	TRUE
	AT2G16720	395.239	1.23714	0.34262	3.61081	0.000305241	0.0060229	TRUE
	AT1G08940	419.117	1.07777	0.29499	3.65359	0.000258599	0.00533401	TRUE
	AT2G25620	131.661	1.56055	0.332514	4.69319	2.68983e-06	0.000153792	TRUE
	AT1G16510	437.584	2.18063	0.598318	3.64461	0.000267799	0.00547756	TRUE
	AT3G04300	43.7113	2.81306	0.806357	3.48861	0.000485545	0.00867856	TRUE
	AT5G24230	43.8031	2.05982	0.518083	3.97585	7.01288e-05	0.00201128	TRUE
	AT1G02310	64.0564	2.67382	0.775811	3.44649	0.000567926	0.00980161	TRUE
	AT5G50350	331.339	1.33549	0.303242	4.40404	1.06253e-05	0.000445851	TRUE
	AT1G07090	482.06	1.51545	0.341953	4.43176	9.34669e-06	0.000405244	TRUE
	AT2G19450	246.706	2.69896	0.406132	6.64552	3.02151e-11	1.09409e-08	TRUE
	AT1G02230	35.8209	2.97406	0.802644	3.70533	0.000211113	0.00459188	TRUE
	AT4G02710	74.8321	1.03906	0.295606	3.51502	0.000439713	0.00799827	TRUE
	AT1G32180	18.4519	7.48147	1.30555	5.7305	1.00135e-08	1.554e-06	TRUE
	AT2G05695	9.94448	6.59003	1.49676	4.40286	1.06834e-05	0.00044708	TRUE
	AT3G11600	56.3716	2.38955	0.561387	4.2565	2.07648e-05	0.000754713	TRUE
	AT3G63090	56.4758	1.47933	0.373718	3.95841	7.54508e-05	0.00213203	TRUE
	AT4G25260	238.63	1.03551	0.279771	3.70127	0.000214525	0.00464543	TRUE
	AT4G21680	17.4286	2.5897	0.710538	3.6447	0.000267702	0.00547756	TRUE
	AT5G27920	624.557	1.35968	0.345958	3.93019	8.48796e-05	0.00231982	TRUE
	AT3G44290	12.2111	4.96853	1.26447	3.92934	8.51809e-05	0.00231982	TRUE
	AT5G59490	86.7615	3.80956	0.441094	8.63662	5.79026e-18	1.13223e-14	TRUE
	AT5G44585	31.2006	3.07155	0.659724	4.65581	3.22715e-06	0.000177258	TRUE
	AT1G48500	40.475	3.3713	0.523227	6.44327	1.16925e-10	3.57243e-08	TRUE
	AT3G23175	29.5573	8.16149	1.31716	6.19626	5.78215e-10	1.40638e-07	TRUE
	AT2G44080	486.673	1.92802	0.37669	5.11832	3.08269e-07	2.58708e-05	TRUE
	AT2G22770	326.5	1.61671	0.245168	6.5943	4.2728e-11	1.46579e-08	TRUE
	AT2G29540	42.0309	1.63904	0.443814	3.69307	0.000221563	0.00474009	TRUE
	AT5G40730	114.678	3.33144	0.395397	8.42557	3.58992e-17	5.84977e-14	TRUE
	AT1G51420	185.778	10.8134	1.23399	8.76298	1.90153e-18	4.64781e-15	TRUE
	AT3G59820	253.911	1.48744	0.295053	5.04126	4.62487e-07	3.66133e-05	TRUE
	AT4G01240	24.9652	7.91572	1.32006	5.99649	2.01631e-09	3.94269e-07	TRUE
	AT4G01870	2563.64	1.75938	0.377318	4.66287	3.11824e-06	0.000173222	TRUE
	AT2G21850	155.893	1.75995	0.443306	3.97005	7.1857e-05	0.00204526	TRUE
	AT4G27840	120.336	1.14998	0.315835	3.64107	0.000271504	0.00552734	TRUE
	AT5G55550	305.504	1.11011	0.284967	3.89556	9.7972e-05	0.00258884	TRUE
	AT4G23030	168.335	1.85895	0.480997	3.86479	0.000111183	0.00285312	TRUE
	AT2G43870	9.6842	6.55346	1.66162	3.94402	8.01277e-05	0.00222559	TRUE
	AT2G47600	2676.3	1.0952	0.304109	3.60134	0.000316579	0.00615959	TRUE
	AT1G36640	9.09338	6.46208	1.57346	4.10692	4.00966e-05	0.00128744	TRUE
	AT2G18196	36.9305	2.54584	0.550454	4.62498	3.74638e-06	0.000197251	TRUE
	AT5G07440	2520.37	2.71661	0.502032	5.41124	6.25913e-08	6.99377e-06	TRUE
	AT1G35320	68.3111	1.37449	0.330932	4.1534	3.27573e-05	0.0010875	TRUE
	AT5G48820	24.3131	4.40024	0.935755	4.70234	2.57197e-06	0.000147919	TRUE
	AT5G55930	332.988	1.62482	0.412947	3.93471	8.32989e-05	0.00228768	TRUE
	AT2G38240	659.14	2.35383	0.398184	5.91142	3.39174e-09	6.14093e-07	TRUE
	AT5G62260	41.0657	2.50319	0.484699	5.16443	2.41179e-07	2.10536e-05	TRUE
	AT5G57640	57.8076	1.50837	0.397484	3.79478	0.000147775	0.0035262	TRUE
	AT1G71880	1964.96	1.26599	0.334051	3.78981	0.000150762	0.00356039	TRUE
	AT3G30180	545.029	1.66272	0.434138	3.82992	0.000128184	0.00318894	TRUE
	AT2G47260	115.313	1.3837	0.352121	3.92962	8.50795e-05	0.00231982	TRUE
	AT2G23790	417.87	1.16501	0.297057	3.92185	8.78719e-05	0.00237	TRUE
	AT1G43160	400.432	3.25485	0.595204	5.46846	4.53968e-08	5.2526e-06	TRUE
	AT1G02580	35.5838	3.78024	0.824229	4.58639	4.50969e-06	0.000230242	TRUE
	AT5G63990	198.047	1.59867	0.351555	4.54742	5.43065e-06	0.000261554	TRUE
	AT5G24600	24.5336	2.69124	0.768872	3.50024	0.000464838	0.00835426	TRUE
	AT4G19120	482.577	1.66147	0.315691	5.26295	1.4176e-07	1.41427e-05	TRUE
	AT5G47740	13.648	5.15261	1.34431	3.8329	0.000126643	0.00316185	TRUE
	AT2G40750	317.023	1.95025	0.527362	3.69812	0.000217203	0.00467237	TRUE
	AT5G64905	33.2125	2.22687	0.613366	3.63057	0.0002828	0.00567167	TRUE
	AT2G29490	258.716	1.98334	0.573184	3.46021	0.00053975	0.00942345	TRUE
	AT1G22900	66.574	1.74879	0.437828	3.99424	6.49022e-05	0.00188573	TRUE
	AT5G38690	188.164	1.29499	0.238093	5.439	5.35794e-08	6.05602e-06	TRUE

## Sheet: OE10vsWT.downGene
	Sheet2: Down-regulated genes of AHL9-OE10 versus WT.
	rownames.res.	baseMean	log2FoldChange	lfcSE	stat	pvalue	padj	bDiff
	AT5G25130	571.671	-1.36373	0.230021	-5.92873	3.05289e-09	5.63172e-07	TRUE
	AT1G75280	1510.6	-1.40215	0.317808	-4.41194	1.02448e-05	0.000433713	TRUE
	AT4G36360	688.632	-1.97082	0.545987	-3.60965	0.00030661	0.00603544	TRUE
	AT1G76240	313.239	-2.40739	0.616418	-3.90545	9.40494e-05	0.0025021	TRUE
	AT3G21870	109.83	-1.54997	0.405958	-3.81806	0.000134506	0.00330417	TRUE
	AT1G49450	838.998	-1.63448	0.404707	-4.03868	5.37536e-05	0.00162645	TRUE
	AT3G14200	1545.48	-2.21199	0.393438	-5.6222	1.88537e-08	2.54551e-06	TRUE
	AT3G12580	52378.8	-2.14298	0.331386	-6.46671	1.00161e-10	3.15895e-08	TRUE
	AT4G08300	590.113	-2.0028	0.343575	-5.82929	5.5663e-09	9.38305e-07	TRUE
	AT1G16130	873.402	-1.21328	0.268219	-4.52348	6.08311e-06	0.000282539	TRUE
	AT5G52320	1943.27	-1.42581	0.348655	-4.08945	4.32395e-05	0.00136813	TRUE
	AT1G24580	52.5113	-2.70392	0.700047	-3.86248	0.00011224	0.00287645	TRUE
	AT1G17140	122.154	-1.98332	0.484335	-4.09493	4.22288e-05	0.00134049	TRUE
	AT1G17147	265.75	-1.59895	0.222084	-7.19973	6.03316e-13	3.47131e-10	TRUE
	AT1G23740	2668.68	-1.14974	0.312987	-3.67343	0.000239313	0.00500485	TRUE
	AT5G18020	60.7139	-2.29261	0.57545	-3.98403	6.77558e-05	0.00195991	TRUE
	AT5G08760	1478.25	-1.01925	0.226926	-4.49154	7.07115e-06	0.000321556	TRUE
	AT2G32200	152.639	-1.71575	0.32673	-5.25127	1.51056e-07	1.49179e-05	TRUE
	AT1G73670	1374.76	-1.22354	0.253315	-4.83011	1.36459e-06	8.86488e-05	TRUE
	AT2G31790	846.053	-1.28674	0.345513	-3.72413	0.000195987	0.00435493	TRUE
	AT4G22710	527.393	-1.85265	0.270702	-6.84388	7.7074e-12	3.1398e-09	TRUE
	AT2G47180	5799.79	-1.39302	0.317181	-4.39187	1.12379e-05	0.000466552	TRUE
	AT1G31280	1412.21	-1.01322	0.282942	-3.58101	0.000342263	0.00656139	TRUE
	AT5G48570	26359.5	-1.93179	0.448445	-4.30776	1.64917e-05	0.00063231	TRUE
	AT4G21740	423.034	-1.31666	0.273886	-4.80733	1.52959e-06	9.61188e-05	TRUE
	AT2G18328	420.856	-1.41468	0.406388	-3.48112	0.000499318	0.00886125	TRUE
	AT5G41590	326.536	-1.37888	0.297039	-4.6421	3.44893e-06	0.000187209	TRUE
	AT3G51910	1067.97	-3.50159	0.48388	-7.23649	4.60458e-13	3.00127e-10	TRUE
	AT4G00970	2181.29	-1.89223	0.253702	-7.45845	8.7544e-14	6.84734e-11	TRUE
	AT5G63500	178.376	-1.06624	0.304013	-3.50722	0.000452816	0.00817618	TRUE
	AT1G62560	894.709	-2.08169	0.516883	-4.02738	5.64015e-05	0.00169152	TRUE
	AT1G31335	144.277	-1.2737	0.303561	-4.19587	2.71829e-05	0.000932517	TRUE
	AT2G21210	416.372	-1.41812	0.315538	-4.49431	6.97964e-06	0.000318691	TRUE
	AT5G54130	602.01	-1.07957	0.24081	-4.48308	7.35742e-06	0.000332256	TRUE
	AT3G15680	79.202	-2.47841	0.671962	-3.68832	0.000225738	0.00480313	TRUE
	AT3G55980	11611.4	-2.05006	0.363911	-5.63341	1.76682e-08	2.422e-06	TRUE
	AT3G26960	151.428	-2.86923	0.738031	-3.88768	0.000101207	0.00264586	TRUE
	AT5G55730	105.378	-2.97377	0.756113	-3.93298	8.39009e-05	0.00229776	TRUE
	AT1G24100	4141.96	-1.01173	0.248355	-4.07373	4.62658e-05	0.00144058	TRUE
	AT1G67880	410.081	-1.22912	0.331324	-3.70973	0.000207478	0.00454315	TRUE
	AT4G12030	1257.41	-1.6234	0.389578	-4.16708	3.08529e-05	0.00104017	TRUE
	AT4G23180	8571.21	-1.51418	0.291463	-5.19512	2.04587e-07	1.85208e-05	TRUE
	AT2G38995	17.85	-6.81155	1.50012	-4.54066	5.60779e-06	0.000268104	TRUE
	AT3G09440	29595	-1.28826	0.299214	-4.30549	1.66615e-05	0.000637573	TRUE
	AT5G52250	192.748	-1.13428	0.243344	-4.6612	3.14364e-06	0.000173891	TRUE
	AT2G19310	4535.57	-1.43675	0.275083	-5.22299	1.76055e-07	1.63933e-05	TRUE
	AT3G23050	1593.23	-1.18188	0.339837	-3.47778	0.000505593	0.00896315	TRUE
	AT3G45960	76.252	-3.49487	0.797317	-4.38329	1.16899e-05	0.000482244	TRUE
	AT1G07400	10157.9	-2.38128	0.473219	-5.0321	4.85143e-07	3.7946e-05	TRUE
	AT3G52920	510.098	-1.10011	0.199637	-5.51054	3.57727e-08	4.2394e-06	TRUE
	AT2G24550	4555	-1.1565	0.168518	-6.86275	6.75462e-12	2.81021e-09	TRUE
	AT3G58990	1851.66	-1.69465	0.425063	-3.98682	6.6966e-05	0.00194281	TRUE
	AT4G23570	9653.89	-1.37399	0.350768	-3.91708	8.96285e-05	0.00240411	TRUE
	AT2G08895	6.08755	-6.23291	1.57987	-3.9452	7.9735e-05	0.00221784	TRUE
	AT1G35140	1615.45	-1.66094	0.338644	-4.90467	9.35851e-07	6.4663e-05	TRUE
	AT2G27385	903.986	-2.63299	0.549683	-4.79003	1.66761e-06	0.000100955	TRUE
	AT1G53090	675.165	-1.10172	0.258023	-4.26987	1.95585e-05	0.000721599	TRUE
	AT5G03210	1400.53	-2.03368	0.330788	-6.14797	7.84805e-10	1.80542e-07	TRUE
	AT5G24215	50.8299	-1.87029	0.47057	-3.97452	7.05226e-05	0.00201903	TRUE
	AT1G64360	1904.51	-1.06632	0.295724	-3.60579	0.000311209	0.00609758	TRUE
	AT4G30510	205.33	-1.16899	0.234575	-4.98343	6.24667e-07	4.67997e-05	TRUE
	AT1G16730	197.794	-1.33947	0.260645	-5.13907	2.76099e-07	2.33716e-05	TRUE
	AT1G65870	81.8404	-2.42826	0.566249	-4.28834	1.80017e-05	0.000677886	TRUE
	AT4G17970	118.443	-1.67926	0.382575	-4.38936	1.13685e-05	0.000470972	TRUE
	AT1G04250	215.898	-1.74733	0.475203	-3.67701	0.000235984	0.00496175	TRUE
	AT4G24450	996.396	-1.76708	0.380793	-4.64052	3.47534e-06	0.000187209	TRUE
	AT5G04340	1893.75	-1.86909	0.421277	-4.43672	9.13392e-06	0.000398671	TRUE
	AT5G22690	1327.69	-1.33065	0.342274	-3.88767	0.000101212	0.00264586	TRUE
	AT1G04770	362.181	-1.49183	0.373361	-3.99569	6.45064e-05	0.00187982	TRUE
	AT5G44020	1355.1	-1.74022	0.305976	-5.68744	1.28956e-08	1.9103e-06	TRUE
	AT1G69890	3098.7	-1.41428	0.25467	-5.55339	2.80176e-08	3.44563e-06	TRUE
	AT2G39890	815.505	-1.25911	0.346404	-3.63481	0.000278185	0.00560484	TRUE
	AT1G73540	2839.2	-2.0685	0.555643	-3.72271	0.000197095	0.00436962	TRUE
	AT3G24500	3104.6	-2.21045	0.381167	-5.79916	6.66479e-09	1.08603e-06	TRUE
	AT4G25780	112.532	-1.81319	0.514528	-3.52398	0.000425119	0.00779809	TRUE
	AT2G32860	1239.9	-1.52049	0.370956	-4.09883	4.1524e-05	0.00132077	TRUE
	AT2G40130	592.954	-1.94007	0.309334	-6.27177	3.56966e-10	9.30683e-08	TRUE
	AT2G32130	58.7873	-2.06665	0.594891	-3.474	0.000512758	0.00906552	TRUE
	AT2G29320	591.896	-1.285	0.255949	-5.02052	5.15313e-07	3.99858e-05	TRUE
	AT5G49730	7235.5	-1.62235	0.352906	-4.59712	4.28362e-06	0.000221593	TRUE
	AT5G46500	1109.75	-1.22452	0.337826	-3.62472	0.00028928	0.00577791	TRUE
	AT5G16530	68.5805	-3.23425	0.623428	-5.18786	2.12729e-07	1.90409e-05	TRUE
	AT1G56650	115.231	-2.16658	0.513709	-4.21753	2.46995e-05	0.000862454	TRUE
	AT2G23000	88.3141	-2.70927	0.750598	-3.60949	0.000306803	0.00603544	TRUE
	AT3G46880	50.388	-1.75856	0.463502	-3.79408	0.000148192	0.00352953	TRUE
	AT3G10150	21.2863	-2.92018	0.663368	-4.40205	1.07232e-05	0.00044708	TRUE
	AT1G74320	531.335	-1.24554	0.339065	-3.67347	0.00023928	0.00500485	TRUE
	AT5G63160	9128.09	-1.49821	0.240638	-6.22599	4.78528e-10	1.21521e-07	TRUE
	AT2G41140	904.385	-1.30335	0.26124	-4.98908	6.06661e-07	4.59793e-05	TRUE
	AT5G18670	1620.71	-1.23149	0.236698	-5.2028	1.96303e-07	1.7937e-05	TRUE
	AT1G73870	1714.09	-1.132	0.310303	-3.64804	0.00026425	0.00542767	TRUE
	AT1G51440	209.873	-1.89889	0.416426	-4.55997	5.11611e-06	0.000250101	TRUE
	AT1G52400	4693.92	-1.37999	0.383667	-3.59684	0.000322106	0.00624162	TRUE
	AT3G14870	221.948	-1.5982	0.419258	-3.81197	0.000137866	0.00336138	TRUE
	AT5G19260	178.644	-1.37607	0.378663	-3.63403	0.00027903	0.00561141	TRUE
	AT5G24150	2753.75	-1.32051	0.374771	-3.52352	0.000425862	0.00780441	TRUE
	AT5G24155	97.6167	-1.85144	0.445701	-4.15401	3.26703e-05	0.00108645	TRUE
	AT4G12310	201.327	-1.45765	0.238224	-6.11883	9.42645e-10	2.07107e-07	TRUE
	AT4G25620	1075.28	-1.00371	0.281615	-3.56411	0.000365087	0.00693098	TRUE
	AT1G29430	58.3951	-1.98819	0.538959	-3.68894	0.000225192	0.00479673	TRUE
	AT3G21150	410.892	-1.44516	0.372072	-3.88409	0.000102712	0.00267792	TRUE
	AT4G18210	225.149	-1.08827	0.290886	-3.74124	0.000183118	0.00412545	TRUE
	AT4G27030	382.078	-1.6112	0.410759	-3.92249	8.76398e-05	0.00236994	TRUE
	AT5G59760	21.0835	-1.86851	0.530916	-3.5194	0.000432519	0.0078968	TRUE
	AT5G54660	368.104	-1.09742	0.289345	-3.79278	0.00014897	0.00353514	TRUE
	AT3G56360	9543.92	-1.14757	0.305638	-3.75467	0.000173572	0.0039886	TRUE
	AT2G38750	373.475	-1.28422	0.3655	-3.51361	0.000442062	0.00803353	TRUE
	AT4G39800	6400.33	-1.74091	0.40086	-4.34295	1.40584e-05	0.000558734	TRUE
	AT1G56510	6674.79	-1.54899	0.330784	-4.68279	2.82993e-06	0.000160395	TRUE
	AT3G04030	277.215	-1.05159	0.26144	-4.02229	5.76344e-05	0.00171733	TRUE
	AT5G18340	276.878	-1.97096	0.286559	-6.87805	6.06795e-12	2.57941e-09	TRUE
	AT1G21110	246.559	-2.04973	0.425503	-4.81719	1.45597e-06	9.33441e-05	TRUE
	AT1G13080	1012.31	-1.49099	0.263407	-5.66039	1.51028e-08	2.17147e-06	TRUE
	AT5G24660	269.736	-1.61204	0.255415	-6.31144	2.76443e-10	7.40489e-08	TRUE
	AT5G64510	1234.06	-1.29473	0.273217	-4.73884	2.14944e-06	0.000126979	TRUE
	AT1G72940	1147.14	-1.95215	0.406492	-4.80244	1.56747e-06	9.73025e-05	TRUE
	AT4G25490	234.12	-2.43167	0.549527	-4.42502	9.64335e-06	0.000412617	TRUE
	AT4G09350	296.462	-1.42204	0.37937	-3.74843	0.000177943	0.00404207	TRUE
	AT2G40000	34591	-1.21362	0.245293	-4.94762	7.51269e-07	5.44085e-05	TRUE
	AT5G17300	662.279	-1.40839	0.233262	-6.03777	1.56255e-09	3.11777e-07	TRUE
	AT4G19520	5532.93	-1.70828	0.36712	-4.65321	3.26809e-06	0.000178503	TRUE
	AT4G35290	167.626	-1.49581	0.425883	-3.51227	0.000444297	0.00805918	TRUE
	AT4G39570	227.775	-1.10035	0.316873	-3.47253	0.000515571	0.00910703	TRUE
	AT4G14370	1350.69	-1.24114	0.325357	-3.81469	0.000136353	0.00333698	TRUE
	AT5G58680	150.656	-1.7523	0.334123	-5.24448	1.56726e-07	1.50526e-05	TRUE
	AT4G28700	33.213	-2.09557	0.56908	-3.68238	0.000231069	0.00489747	TRUE
	AT4G28703	143.247	-1.34355	0.354683	-3.78803	0.000151849	0.00358174	TRUE
	AT1G65490	4745.18	-1.5958	0.343779	-4.64193	3.45177e-06	0.000187209	TRUE
	AT1G20823	2586.7	-2.97219	0.395033	-7.52391	5.31629e-14	4.51977e-11	TRUE
	AT3G47820	721.924	-1.48309	0.275717	-5.37902	7.48931e-08	8.3208e-06	TRUE
	AT4G16892	63.1329	-1.35833	0.367425	-3.69689	0.000218256	0.00468986	TRUE
	AT2G26080	9515.39	-1.25214	0.329647	-3.79841	0.000145628	0.0034983	TRUE
	AT4G12400	11657.3	-2.10334	0.470219	-4.47311	7.70901e-06	0.000345739	TRUE
	AT2G30020	3336.53	-1.58269	0.385301	-4.10768	3.99661e-05	0.00128536	TRUE
	AT2G32290	179.306	-1.43574	0.396576	-3.62033	0.000294224	0.0058468	TRUE
	AT5G37770	1955.97	-1.4931	0.357936	-4.17142	3.02706e-05	0.0010223	TRUE
	AT3G14440	2756.16	-1.67062	0.439748	-3.79904	0.000145255	0.00349363	TRUE
	AT1G75020	633.055	-1.23844	0.251845	-4.91746	8.76744e-07	6.18912e-05	TRUE
	AT2G25140	2682.41	-2.29066	0.441214	-5.19172	2.08363e-07	1.87757e-05	TRUE
	AT1G20640	491.112	-1.24891	0.335907	-3.71803	0.000200782	0.00441881	TRUE
	AT5G22390	1262.01	-1.44625	0.326736	-4.42636	9.58365e-06	0.000410962	TRUE
	AT3G21950	39.1589	-5.22168	0.877292	-5.95205	2.64811e-09	5.0273e-07	TRUE
	AT1G18710	938.975	-1.10677	0.318576	-3.47411	0.000512557	0.00906552	TRUE
	AT5G55620	243.565	-1.81724	0.460111	-3.94958	7.82897e-05	0.0021901	TRUE
	AT1G42990	4704.86	-1.05609	0.228053	-4.63089	3.64099e-06	0.00019338	TRUE
	AT1G71000	48.5346	-2.61883	0.712692	-3.67456	0.000238261	0.00499352	TRUE
	AT2G39730	185124	-1.1693	0.30242	-3.86648	0.000110416	0.00283886	TRUE
	AT5G66480	359.815	-1.25901	0.326321	-3.8582	0.000114223	0.00291963	TRUE
	AT1G69160	556.972	-1.256	0.221228	-5.67741	1.36751e-08	2.01055e-06	TRUE
	AT4G00400	299.809	-2.25973	0.401944	-5.622	1.88759e-08	2.54551e-06	TRUE
	AT4G09150	11055.8	-1.78095	0.411002	-4.3332	1.46959e-05	0.000578195	TRUE
	AT1G55960	2714.06	-1.43214	0.315801	-4.53494	5.76187e-06	0.000273465	TRUE
	AT1G56600	5307.27	-1.16959	0.330651	-3.53722	0.000404356	0.00749457	TRUE
	AT5G52640	34270.7	-1.99704	0.346929	-5.75634	8.59573e-09	1.36651e-06	TRUE
	AT1G66100	2555.19	-2.77289	0.325548	-8.5176	1.6289e-17	2.8956e-14	TRUE
	AT3G46090	367.195	-1.43809	0.309866	-4.64101	3.46706e-06	0.000187209	TRUE
	AT2G03500	168.243	-1.58356	0.324319	-4.88272	1.04632e-06	7.05511e-05	TRUE
	AT1G60190	3872.54	-1.93664	0.43771	-4.42447	9.66776e-06	0.000412759	TRUE
	AT1G65960	6167.75	-1.003	0.231248	-4.33735	1.44213e-05	0.000569685	TRUE
	AT5G02230	899.372	-1.1201	0.270171	-4.1459	3.38482e-05	0.00111802	TRUE
	AT4G15248	657.425	-3.16542	0.559117	-5.66146	1.5009e-08	2.17147e-06	TRUE
	AT5G41750	6401.24	-1.78029	0.421486	-4.22384	2.40172e-05	0.000843147	TRUE
	AT2G24580	384.996	-1.14535	0.218407	-5.24411	1.57038e-07	1.50526e-05	TRUE
	AT5G57560	7117.22	-1.70646	0.335379	-5.08817	3.61536e-07	2.92127e-05	TRUE
	AT5G48545	420.002	-1.08509	0.280651	-3.86634	0.000110482	0.00283886	TRUE
	AT1G71810	533.472	-1.25903	0.322406	-3.9051	9.41863e-05	0.00250234	TRUE
	AT3G29000	523.979	-1.68123	0.289681	-5.80372	6.48591e-09	1.06576e-06	TRUE
	AT5G10250	61.8206	-5.3609	0.721774	-7.4274	1.10753e-13	8.02096e-11	TRUE
	AT1G76130	1355.44	-1.07402	0.241672	-4.44411	8.82562e-06	0.000386076	TRUE
	AT2G29300	286.687	-1.62374	0.426583	-3.80639	0.000141012	0.00342245	TRUE
	AT2G01420	423.916	-1.62136	0.336892	-4.8127	1.48907e-06	9.45365e-05	TRUE
	AT1G18590	1477.81	-1.19643	0.309168	-3.86985	0.000108903	0.00281307	TRUE
	AT3G18485	53.4791	-2.11856	0.520223	-4.0724	4.65306e-05	0.00144652	TRUE
	AT1G57980	177.354	-1.30757	0.340357	-3.84177	0.000122151	0.00308995	TRUE
	AT5G56530	116.163	-1.38317	0.369524	-3.74311	0.000181755	0.00410396	TRUE
	AT1G09310	4113.89	-2.09442	0.376398	-5.56438	2.63091e-08	3.29821e-06	TRUE
	AT4G17340	3955.76	-1.5761	0.325683	-4.83937	1.30255e-06	8.48999e-05	TRUE
	AT1G16060	38.3052	-1.80022	0.476088	-3.78126	0.000156033	0.00364962	TRUE
	AT2G15020	2386.95	-2.25807	0.289635	-7.79625	6.37736e-15	6.56331e-12	TRUE
	AT5G55380	42.6632	-2.0112	0.510523	-3.93949	8.16546e-05	0.00225519	TRUE
	AT1G22630	776.806	-1.22991	0.351783	-3.4962	0.000471932	0.0084507	TRUE
	AT5G01240	624.435	-1.67722	0.320203	-5.23798	1.62347e-07	1.53887e-05	TRUE
	AT3G45640	8530.9	-1.64972	0.30105	-5.47988	4.25607e-08	4.95377e-06	TRUE
	AT3G18710	286.233	-3.38077	0.610703	-5.53586	3.09704e-08	3.78497e-06	TRUE
	AT2G18260	74.9846	-1.29136	0.322211	-4.0078	6.1287e-05	0.00179941	TRUE
	AT3G16050	352.642	-2.37264	0.447137	-5.30628	1.11885e-07	1.16372e-05	TRUE
	AT4G11280	2587.35	-1.84129	0.506967	-3.63197	0.000281261	0.00564659	TRUE
	AT5G42146	180.357	-1.34	0.356578	-3.75795	0.000171312	0.00394562	TRUE
	AT3G61220	987.883	-1.31916	0.250238	-5.2716	1.35242e-07	1.35617e-05	TRUE
	AT1G72520	14803.1	-1.55512	0.373772	-4.1606	3.17412e-05	0.00106097	TRUE
	AT1G19670	4602.39	-1.24341	0.259658	-4.78866	1.679e-06	0.000101331	TRUE
	AT5G48460	153.152	-1.69325	0.437222	-3.87275	0.000107612	0.00278709	TRUE
	AT3G02020	5277.58	-1.58301	0.362042	-4.37243	1.22869e-05	0.000504745	TRUE
	AT1G35660	870.389	-1.3034	0.285094	-4.57184	4.83451e-06	0.000240545	TRUE
	AT2G01290	282.863	-1.6516	0.314388	-5.25337	1.49338e-07	1.48231e-05	TRUE
	AT4G04750	75.121	-2.77864	0.49568	-5.60572	2.07388e-08	2.76588e-06	TRUE
	AT2G28470	624.334	-2.35639	0.551394	-4.27352	1.92414e-05	0.000711929	TRUE
	AT2G14520	54.8986	-1.67778	0.470269	-3.56769	0.000360136	0.00684364	TRUE
	AT1G44100	1002.69	-1.02302	0.226151	-4.5236	6.07971e-06	0.000282539	TRUE
	AT3G57640	240.371	-1.32028	0.288187	-4.58132	4.62051e-06	0.000232859	TRUE
	AT1G07150	526.368	-1.17679	0.327756	-3.59044	0.000330125	0.00635361	TRUE
	AT3G12050	4246.32	-1.56774	0.349268	-4.48864	7.16803e-06	0.000325206	TRUE
	AT1G66500	1038.59	-1.40745	0.406579	-3.4617	0.00053678	0.00937997	TRUE
	AT1G03230	931.957	-1.0931	0.180981	-6.03986	1.54247e-09	3.11777e-07	TRUE
	AT1G54040	456.688	-2.34994	0.417061	-5.63452	1.75549e-08	2.422e-06	TRUE
	AT5G64770	581.297	-1.93836	0.399175	-4.85592	1.19827e-06	7.8892e-05	TRUE
	AT2G33590	2481.65	-1.06683	0.269691	-3.95576	7.6291e-05	0.00214956	TRUE
	AT5G66210	4887.66	-1.35476	0.366064	-3.70087	0.000214859	0.00464751	TRUE
	AT2G44230	1049.66	-1.33066	0.251932	-5.28182	1.27906e-07	1.30744e-05	TRUE
	AT4G04840	816.332	-2.54806	0.357234	-7.13274	9.83876e-13	5.49677e-10	TRUE
	AT1G61610	1032.9	-1.27374	0.32566	-3.91125	9.18189e-05	0.00245089	TRUE
	AT3G62070	61.5375	-1.46684	0.395824	-3.70579	0.000210729	0.00459087	TRUE
	AT5G07000	79.98	-1.83149	0.504562	-3.62986	0.000283572	0.00568132	TRUE
	AT5G03270	63.0254	-2.91306	0.692825	-4.20461	2.61534e-05	0.000906745	TRUE
	AT2G20340	1363	-1.5499	0.40364	-3.8398	0.000123134	0.00309879	TRUE
	AT5G23920	560.897	-1.38819	0.282759	-4.90946	9.13274e-07	6.40077e-05	TRUE
	AT1G68780	51.6303	-2.93293	0.418242	-7.01251	2.34074e-12	1.11636e-09	TRUE
	AT1G65230	236.895	-1.34313	0.359709	-3.73392	0.00018852	0.00421775	TRUE
	AT1G67865	22530.4	-1.09127	0.301837	-3.61541	0.000299869	0.00594088	TRUE
	AT5G07700	90.7907	-1.46979	0.391585	-3.75344	0.000174421	0.0039984	TRUE
	AT1G74090	1918.74	-1.36257	0.355054	-3.83764	0.000124221	0.00311412	TRUE
	AT1G19020	3399.31	-1.15342	0.165434	-6.97205	3.12346e-12	1.45419e-09	TRUE
	AT3G59080	818.964	-1.36759	0.283491	-4.82409	1.40642e-06	9.04646e-05	TRUE
	AT3G03820	35.0894	-2.92818	0.644004	-4.54683	5.44592e-06	0.000261645	TRUE
	AT2G29170	121.746	-1.63796	0.405595	-4.03841	5.38159e-05	0.00162645	TRUE
	AT2G38470	8467.48	-1.54145	0.336536	-4.58035	4.64192e-06	0.000233337	TRUE
	AT1G78370	2717.26	-2.40557	0.611505	-3.93385	8.35956e-05	0.00229261	TRUE
	AT5G04950	284.843	-1.69722	0.462606	-3.66882	0.000243668	0.00506343	TRUE
	AT5G43620	423.832	-1.53567	0.435742	-3.52427	0.000424647	0.00779675	TRUE
	AT3G04380	44.7432	-1.80093	0.452864	-3.97676	6.98599e-05	0.00200888	TRUE
	AT4G24570	3994.6	-2.18551	0.482816	-4.52659	5.9944e-06	0.000281017	TRUE
	AT3G56060	830.889	-1.01189	0.220254	-4.59418	4.34456e-06	0.000224152	TRUE
	AT4G36500	5339.29	-1.15809	0.160272	-7.2258	4.98152e-13	3.14221e-10	TRUE
	AT1G32920	2943.69	-1.49721	0.289294	-5.1754	2.27429e-07	2.01228e-05	TRUE
	AT1G59860	4142.13	-3.28819	0.588371	-5.58864	2.28859e-08	2.96013e-06	TRUE
	AT1G74930	2080.57	-2.73729	0.525453	-5.20939	1.89462e-07	1.73932e-05	TRUE
	AT5G23750	462.224	-1.44448	0.291574	-4.95407	7.26759e-07	5.35291e-05	TRUE
	AT5G18010	10.8085	-3.24128	0.915989	-3.53855	0.000402329	0.00746408	TRUE
	AT1G05670	151.156	-1.062	0.301967	-3.51695	0.000436542	0.00794799	TRUE
	AT5G66080	168.292	-2.26175	0.547232	-4.13308	3.57934e-05	0.00116846	TRUE
	AT1G75945	34.3536	-3.28278	0.704321	-4.66091	3.14807e-06	0.000173891	TRUE
	AT4G14560	93.2657	-1.5687	0.336216	-4.66575	3.07492e-06	0.000171791	TRUE
	AT2G22240	1004.54	-1.67406	0.401941	-4.16494	3.1143e-05	0.00104326	TRUE
	AT2G03550	1094.2	-1.12989	0.308185	-3.66628	0.000246104	0.0051047	TRUE
	AT1G29690	3055.14	-1.21914	0.261411	-4.66371	3.10559e-06	0.000173011	TRUE
	AT5G19240	9712.8	-1.38634	0.320854	-4.32077	1.55482e-05	0.000604434	TRUE
	AT2G26150	6836.13	-3.26385	0.583376	-5.59476	2.20923e-08	2.87995e-06	TRUE
	AT2G32400	270.728	-1.24715	0.309002	-4.03604	5.43602e-05	0.00164001	TRUE
	AT3G05945	243.806	-1.33734	0.330882	-4.04174	5.30554e-05	0.00161132	TRUE
	AT1G72920	237.626	-1.74914	0.459803	-3.80411	0.000142317	0.00344415	TRUE
	AT5G67140	388.024	-1.09824	0.243545	-4.50941	6.50085e-06	0.000301227	TRUE
	AT1G49840	357.816	-1.45998	0.351093	-4.15838	3.20519e-05	0.00106953	TRUE
	AT3G25230	5161.27	-1.58139	0.390644	-4.04816	5.16208e-05	0.00157964	TRUE
	AT5G41780	10.7928	-3.77686	1.06285	-3.55353	0.000380094	0.00713963	TRUE
	AT5G64330	342.914	-1.50798	0.347567	-4.33868	1.4334e-05	0.000568535	TRUE
	AT1G05675	947.622	-1.39148	0.28357	-4.90701	9.24763e-07	6.41235e-05	TRUE
	AT1G51340	791.996	-1.69794	0.286645	-5.9235	3.15166e-09	5.75959e-07	TRUE
	AT5G62220	211.386	-2.10865	0.550509	-3.83037	0.000127951	0.00318721	TRUE
	AT3G55630	492.352	-1.22163	0.34681	-3.52248	0.000427535	0.00782773	TRUE
	AT5G56030	24472.5	-1.67311	0.345487	-4.84275	1.28054e-06	8.40255e-05	TRUE
	AT4G32280	223.016	-1.75492	0.372122	-4.71599	2.40535e-06	0.000140401	TRUE
	AT3G09350	7770.56	-2.06327	0.374154	-5.51449	3.49797e-08	4.17241e-06	TRUE
	AT2G19650	368.44	-1.30115	0.235635	-5.5219	3.35348e-08	4.04778e-06	TRUE
	AT4G33660	657.121	-2.15051	0.384867	-5.58767	2.30134e-08	2.96013e-06	TRUE
	AT5G18360	588.428	-1.36288	0.283569	-4.80616	1.53857e-06	9.61188e-05	TRUE
	AT5G43740	521.614	-1.13619	0.250843	-4.52949	5.91255e-06	0.000278597	TRUE
	AT1G73600	5664.15	-2.02094	0.476068	-4.24507	2.18521e-05	0.000788369	TRUE
	AT2G40610	250.128	-2.62744	0.718311	-3.6578	0.000254392	0.00525833	TRUE
	AT3G04210	4676.86	-1.52654	0.25283	-6.03782	1.56213e-09	3.11777e-07	TRUE
	AT4G09900	364.892	-1.26074	0.272028	-4.63459	3.57648e-06	0.000191455	TRUE
	AT5G12030	2900.67	-1.92104	0.556356	-3.45289	0.000554622	0.00964008	TRUE
	AT4G01090	1367.29	-1.10631	0.22351	-4.94973	7.4316e-07	5.40214e-05	TRUE
	AT3G53830	2349.89	-1.34412	0.338855	-3.96664	7.28924e-05	0.00207171	TRUE
	AT4G12910	415.797	-1.19277	0.257068	-4.63989	3.48587e-06	0.00018726	TRUE
	AT1G68330	27.9849	-1.96336	0.518819	-3.78428	0.000154154	0.00362299	TRUE
	AT1G78610	553.747	-1.83696	0.341798	-5.37442	7.68301e-08	8.48777e-06	TRUE
	AT5G55970	1353.64	-1.94478	0.309023	-6.29333	3.10721e-10	8.21058e-08	TRUE
	AT2G18210	51.9838	-4.52198	0.668194	-6.76747	1.31058e-11	5.02493e-09	TRUE
	AT1G01830	732.76	-1.34002	0.219472	-6.10564	1.0239e-09	2.20015e-07	TRUE
	AT1G64680	1421.5	-1.13382	0.315248	-3.59661	0.000322391	0.00624162	TRUE
	AT2G04039	638.632	-1.29985	0.330095	-3.93781	8.22276e-05	0.00226462	TRUE
	AT4G04810	225.17	-1.37967	0.370014	-3.7287	0.000192467	0.00429134	TRUE
	AT4G23810	2931.96	-1.20687	0.189124	-6.38137	1.75506e-10	5.12215e-08	TRUE
	AT4G20170	880.776	-1.65827	0.352527	-4.70396	2.55164e-06	0.000147182	TRUE
	AT4G20820	156.957	-2.6839	0.354715	-7.56635	3.83848e-14	3.57417e-11	TRUE
	AT1G65860	1768.1	-1.9468	0.366252	-5.31547	1.06382e-07	1.11838e-05	TRUE
	AT1G53690	27.5771	-2.43537	0.617163	-3.94608	7.94411e-05	0.00221596	TRUE
	AT3G44630	3583.36	-1.44784	0.369256	-3.92097	8.81919e-05	0.00237513	TRUE
	AT4G23670	6023.66	-1.39718	0.398403	-3.50696	0.000453256	0.00817618	TRUE
	AT4G18970	113.395	-3.50015	0.711394	-4.92012	8.649e-07	6.14537e-05	TRUE
	AT4G13800	245.018	-1.33425	0.37852	-3.52492	0.000423618	0.00778517	TRUE
	AT3G15530	965.603	-1.03901	0.29668	-3.50213	0.000461562	0.00830301	TRUE
	AT4G27360	11.6042	-5.23616	1.37258	-3.81483	0.000136279	0.00333698	TRUE
	AT2G32870	8823.09	-1.10654	0.200134	-5.52899	3.22075e-08	3.91171e-06	TRUE
	AT2G31380	938.807	-1.29883	0.251787	-5.15846	2.48987e-07	2.15298e-05	TRUE
	AT3G19580	2322.8	-1.57113	0.350065	-4.48811	7.18587e-06	0.00032526	TRUE
	AT2G32120	1766.05	-2.29811	0.514622	-4.46563	7.98335e-06	0.000354345	TRUE
	AT2G29310	519.537	-1.41799	0.37854	-3.74593	0.000179724	0.00407223	TRUE
	AT3G46130	138.135	-1.65063	0.317499	-5.19885	2.0053e-07	1.82379e-05	TRUE
	AT5G03285	335.109	-1.11184	0.301725	-3.68494	0.000228755	0.00485676	TRUE
	AT3G17611	246.074	-2.1501	0.474689	-4.52949	5.91275e-06	0.000278597	TRUE
	AT5G18060	56.2776	-1.56626	0.409091	-3.82862	0.000128862	0.00320173	TRUE
	AT3G46890	23.9032	-2.95897	0.759809	-3.89435	9.84607e-05	0.00259195	TRUE
	AT5G59130	511.748	-1.69527	0.383756	-4.41757	9.98167e-06	0.000424308	TRUE
	AT4G13770	9100.74	-1.35582	0.356827	-3.79966	0.000144896	0.00348929	TRUE
	AT5G44410	138.381	-1.30467	0.308631	-4.22728	2.36537e-05	0.000833377	TRUE
	AT4G38770	2816.13	-2.50764	0.588892	-4.25823	2.0605e-05	0.000751696	TRUE
	AT1G61470	163.866	-2.55679	0.482648	-5.29742	1.17453e-07	1.21518e-05	TRUE
	AT3G20820	695.798	-1.42813	0.367344	-3.88772	0.00010119	0.00264586	TRUE
	AT2G17660	99.8704	-1.69698	0.465593	-3.64477	0.000267635	0.00547756	TRUE
	AT1G21130	12846.7	-1.08703	0.204067	-5.32681	9.99534e-08	1.06222e-05	TRUE
	AT5G58650	158.9	-1.11346	0.27166	-4.09874	4.15401e-05	0.00132077	TRUE
	AT5G48850	422.376	-3.13376	0.519514	-6.03209	1.6185e-09	3.19679e-07	TRUE
	AT1G14345	642.333	-1.57305	0.41327	-3.80635	0.000141035	0.00342245	TRUE
	AT4G18197	805.124	-2.12655	0.339542	-6.263	3.77652e-10	9.71659e-08	TRUE
	AT4G18195	97.3607	-1.64178	0.385011	-4.26425	2.00574e-05	0.000737222	TRUE
	AT1G66080	457.894	-2.8928	0.44934	-6.43789	1.21146e-10	3.64445e-08	TRUE
	AT1G01520	146.867	-3.06997	0.51665	-5.94207	2.8145e-09	5.2918e-07	TRUE
	AT5G28610	22.8254	-1.91917	0.543593	-3.53052	0.000414737	0.00766519	TRUE
	AT1G21326	76.3554	-2.88935	0.383572	-7.53275	4.96812e-14	4.41576e-11	TRUE
	AT3G57530	4539.33	-1.64184	0.368995	-4.44949	8.6075e-06	0.000378227	TRUE
	AT5G64170	4457.78	-1.05315	0.294442	-3.57675	0.000347898	0.00665636	TRUE
	AT1G15960	309.249	-1.56682	0.442664	-3.53952	0.000400854	0.00745085	TRUE
	AT4G23020	36.6078	-3.03793	0.690071	-4.40234	1.0709e-05	0.00044708	TRUE
	AT1G27200	965.354	-1.0843	0.301056	-3.60165	0.000316204	0.00615841	TRUE
	AT2G01180	1859.55	-1.78761	0.364594	-4.90301	9.43785e-07	6.49816e-05	TRUE
	AT2G24600	7195	-1.74934	0.364593	-4.79806	1.60213e-06	9.91391e-05	TRUE
	AT5G38510	952.118	-1.01354	0.249156	-4.06791	4.74372e-05	0.00146538	TRUE
	AT3G49570	214.137	-2.72379	0.472485	-5.76481	8.17476e-09	1.31024e-06	TRUE
	AT2G46640	119.394	-2.17357	0.628784	-3.45679	0.000546649	0.00952689	TRUE
	AT5G36910	23.8364	-3.95348	1.05401	-3.75091	0.000176191	0.00402379	TRUE
	AT1G32080	2925.47	-1.52102	0.408931	-3.7195	0.000199614	0.00441046	TRUE
	AT1G67470	564.733	-1.1249	0.309393	-3.63583	0.000277082	0.00559717	TRUE
	AT4G11521	307.083	-1.28588	0.259736	-4.95072	7.39383e-07	5.39474e-05	TRUE
	AT2G34930	4362.26	-1.59693	0.455774	-3.50377	0.000458729	0.00825966	TRUE
	AT4G34150	14301	-1.15421	0.27202	-4.2431	2.20452e-05	0.00079387	TRUE
	AT1G50590	81.5894	-1.29329	0.30878	-4.1884	2.80933e-05	0.000957033	TRUE
	AT1G56520	868.685	-1.32285	0.366624	-3.6082	0.000308334	0.00605946	TRUE
	AT4G17250	1954.16	-1.47938	0.281863	-5.24857	1.53283e-07	1.5001e-05	TRUE
	AT3G47580	47.6698	-1.45392	0.361489	-4.02202	5.77012e-05	0.00171733	TRUE
	AT2G24100	901.76	-1.12856	0.301258	-3.74618	0.000179551	0.00407223	TRUE
	AT4G16860	6723.89	-1.29184	0.295661	-4.36933	1.24626e-05	0.000508757	TRUE
	AT1G75230	2421.47	-1.60128	0.328329	-4.87706	1.07676e-06	7.23541e-05	TRUE
	AT4G32020	15805.9	-1.02314	0.198601	-5.15173	2.58097e-07	2.20386e-05	TRUE
	AT1G63860	2074.42	-1.61183	0.343747	-4.689	2.74541e-06	0.000156512	TRUE
	AT4G26850	10887.2	-1.00227	0.191873	-5.22359	1.75485e-07	1.63933e-05	TRUE
	AT1G08570	4305.89	-1.04159	0.153626	-6.78004	1.20139e-11	4.69839e-09	TRUE
	AT1G24147	2426.04	-1.53222	0.271518	-5.64317	1.66945e-08	2.36554e-06	TRUE
	AT5G09220	9096.34	-1.49476	0.235456	-6.34835	2.17636e-10	6.16762e-08	TRUE
	AT1G24140	1329.38	-1.22914	0.284217	-4.32466	1.52769e-05	0.00059745	TRUE
	AT3G10930	447.501	-1.49869	0.412024	-3.63739	0.000275415	0.00556924	TRUE
	AT5G44060	883.168	-1.30161	0.267715	-4.8619	1.16264e-06	7.68052e-05	TRUE
	AT1G42980	115.084	-1.28803	0.352801	-3.65086	0.000261359	0.00537394	TRUE
	AT1G07135	947.604	-2.18319	0.426763	-5.11569	3.12594e-07	2.61216e-05	TRUE
	AT2G37900	297.578	-2.47284	0.553194	-4.47011	7.81803e-06	0.000349027	TRUE
	AT1G30070	3162.16	-1.87136	0.401616	-4.65959	3.16838e-06	0.00017452	TRUE
	AT5G54585	541.993	-1.65525	0.288401	-5.73938	9.50227e-09	1.48646e-06	TRUE
	AT5G49630	2342.98	-1.40269	0.246242	-5.69638	1.22379e-08	1.82672e-06	TRUE
	AT1G28290	89.1548	-3.6987	0.882422	-4.19153	2.77077e-05	0.000947197	TRUE
	AT1G60690	122.828	-1.39029	0.378926	-3.66903	0.00024347	0.00506343	TRUE
	AT1G61340	1998.12	-1.53014	0.424772	-3.60226	0.000315464	0.00615606	TRUE
	AT4G10770	1594.51	-1.05344	0.251026	-4.19652	2.71049e-05	0.000931474	TRUE
	AT3G47430	751.262	-1.12392	0.292833	-3.8381	0.00012399	0.00311412	TRUE
	AT3G12320	1775.36	-1.20888	0.226703	-5.33246	9.6891e-08	1.04099e-05	TRUE
	AT3G03520	676.555	-1.57791	0.271399	-5.81397	6.10095e-09	1.01964e-06	TRUE
	AT1G61890	15525.6	-1.24047	0.349112	-3.55323	0.000380528	0.00714092	TRUE
	AT1G27730	5448.43	-1.48537	0.358577	-4.1424	3.43686e-05	0.00113139	TRUE
	AT1G17870	2992.6	-2.87557	0.510488	-5.63298	1.77123e-08	2.422e-06	TRUE
	AT3G43600	293.363	-1.50982	0.238832	-6.3217	2.58707e-10	7.02606e-08	TRUE
	AT4G22780	3304.69	-1.46586	0.304799	-4.80927	1.5148e-06	9.55499e-05	TRUE
	AT2G46240	7068.71	-3.70303	0.527607	-7.01855	2.24185e-12	1.09593e-09	TRUE
	AT4G10120	1622.7	-1.16496	0.268023	-4.34649	1.38333e-05	0.000552035	TRUE
	AT4G01950	1304.66	-1.68895	0.466589	-3.61979	0.000294843	0.00585316	TRUE
	AT4G14550	84.9017	-1.81151	0.437693	-4.13877	3.49168e-05	0.0011475	TRUE
	AT2G03530	1512.95	-1.41021	0.347746	-4.0553	5.0071e-05	0.00153945	TRUE
	AT1G27770	7829.14	-1.44043	0.33902	-4.24879	2.14927e-05	0.000776837	TRUE
	AT5G27420	3639.56	-1.1694	0.300884	-3.88655	0.000101677	0.00265446	TRUE
	AT4G28085	330.668	-1.42204	0.297583	-4.77861	1.76509e-06	0.000105873	TRUE
	AT2G39850	2933.88	-2.1913	0.445317	-4.92076	8.62099e-07	6.14537e-05	TRUE
	AT1G70580	1568.99	-1.08065	0.300512	-3.59602	0.000323117	0.00624949	TRUE
	AT3G04640	876.716	-1.25579	0.337581	-3.71996	0.000199253	0.00440746	TRUE
	AT1G65390	1541.85	-1.51029	0.349623	-4.31977	1.56191e-05	0.000605982	TRUE
	AT3G28270	720.166	-1.65687	0.359583	-4.60776	4.07033e-06	0.000212243	TRUE
	AT2G21320	501.306	-1.90157	0.247871	-7.67163	1.6982e-14	1.66033e-11	TRUE
	AT5G41761	123.796	-3.03121	0.426977	-7.09923	1.25456e-12	6.29951e-10	TRUE
	AT3G23220	11.5634	-4.62802	1.22855	-3.76706	0.000165183	0.00382248	TRUE
	AT5G58430	3980.83	-1.13492	0.26677	-4.2543	2.097e-05	0.000759347	TRUE
	AT5G41100	1268.1	-1.19313	0.294644	-4.0494	5.13483e-05	0.00157377	TRUE
	AT4G38850	45.0297	-1.91253	0.528032	-3.62199	0.000292341	0.00582715	TRUE
	AT5G18030	95.534	-2.58933	0.458344	-5.64933	1.61079e-08	2.29908e-06	TRUE
	AT4G24700	81.6557	-1.76675	0.43039	-4.10501	4.04297e-05	0.00129388	TRUE
	AT1G55480	1847.42	-1.21928	0.347924	-3.50444	0.000457568	0.00824635	TRUE
	AT5G43870	201.917	-1.21091	0.293919	-4.11987	3.79091e-05	0.00122931	TRUE
	AT5G56010	12857.3	-1.39786	0.356196	-3.92443	8.69351e-05	0.00235774	TRUE
	AT2G46630	416.419	-2.83977	0.618913	-4.58832	4.46834e-06	0.000228728	TRUE
	AT1G74310	16565	-3.45963	0.587813	-5.88559	3.9664e-09	6.92492e-07	TRUE
	AT1G50750	75.5367	-2.15585	0.570287	-3.78029	0.000156644	0.00365951	TRUE
	AT3G48320	300.695	-1.24854	0.204331	-6.11041	9.93786e-10	2.15917e-07	TRUE
	AT2G25735	1909.33	-1.58467	0.16585	-9.55483	1.23793e-21	4.84129e-18	TRUE
	AT4G13000	18.7911	-2.54283	0.608096	-4.18162	2.89439e-05	0.000980884	TRUE
	AT2G46940	88.681	-1.30309	0.365899	-3.56134	0.00036897	0.00698435	TRUE
	AT4G17490	886.226	-1.86337	0.43999	-4.23502	2.28526e-05	0.00081693	TRUE
	AT1G24470	33.7817	-2.18199	0.435632	-5.0088	5.47717e-07	4.21656e-05	TRUE
	AT3G19000	178.967	-1.59263	0.338741	-4.7016	2.58129e-06	0.000148019	TRUE
	AT3G48280	99.3936	-1.2754	0.286045	-4.45872	8.24494e-06	0.000363112	TRUE
	AT5G05365	76.7502	-1.61782	0.430036	-3.76206	0.000168519	0.00389505	TRUE
	AT5G48530	1055.65	-1.19097	0.226921	-5.24839	1.53432e-07	1.5001e-05	TRUE
	AT4G21650	547.02	-2.23489	0.631057	-3.5415	0.000397858	0.0074022	TRUE
	AT3G44265	7.38465	-6.52015	1.53045	-4.26028	2.04175e-05	0.000747647	TRUE
	AT1G29530	167.364	-1.65609	0.402247	-4.11709	3.83691e-05	0.00124012	TRUE
	AT3G08970	1081.24	-1.85112	0.349762	-5.29252	1.2064e-07	1.24158e-05	TRUE
	AT5G47910	6067.85	-1.30464	0.312567	-4.17396	2.99352e-05	0.00101272	TRUE
	AT3G62260	1835.61	-1.54867	0.421302	-3.6759	0.00023701	0.00497264	TRUE
	AT2G27310	4270.93	-1.0269	0.204171	-5.0296	4.91498e-07	3.82899e-05	TRUE
	AT3G15760	587.314	-1.77464	0.319454	-5.55525	2.77215e-08	3.4308e-06	TRUE
	AT1G12060	105.643	-1.75873	0.386072	-4.55545	5.22732e-06	0.000254266	TRUE
	AT5G21100	756.245	-1.39423	0.386571	-3.60667	0.000310152	0.00608296	TRUE
	AT1G75260	23.9888	-2.41213	0.591928	-4.07504	4.60066e-05	0.00143479	TRUE
	AT1G16030	1753.71	-1.85707	0.523257	-3.54906	0.000386613	0.00722737	TRUE
	AT5G46490	2282.49	-1.30277	0.353458	-3.68578	0.000228006	0.00484612	TRUE
	AT3G15354	1068.03	-1.56091	0.296014	-5.2731	1.34138e-07	1.35203e-05	TRUE
	AT1G51700	1711.56	-1.68862	0.286408	-5.89585	3.72766e-09	6.61115e-07	TRUE
	AT4G14680	3533.2	-1.92439	0.258927	-7.43217	1.06831e-13	8.02096e-11	TRUE
	AT3G19710	6736.62	-1.30403	0.362313	-3.59916	0.000319242	0.00619907	TRUE
	AT1G74450	2278.01	-1.30698	0.377294	-3.46408	0.00053205	0.00932232	TRUE
	AT5G54980	215.628	-1.53804	0.405243	-3.79535	0.000147434	0.00352436	TRUE
	AT3G48200	1382.36	-1.44125	0.389725	-3.69812	0.000217201	0.00467237	TRUE
	AT1G14480	183.345	-2.54537	0.644193	-3.95126	7.77418e-05	0.00218101	TRUE
	AT4G27657	381.403	-1.487	0.415298	-3.58057	0.00034285	0.00656619	TRUE
	AT4G27654	340.442	-1.93565	0.427492	-4.52792	5.95684e-06	0.00028	TRUE
	AT3G10020	8460.46	-1.38535	0.254333	-5.447	5.12252e-08	5.85765e-06	TRUE
	AT5G58120	3368.45	-1.51866	0.339574	-4.47226	7.73975e-06	0.000346323	TRUE
	AT1G70260	24.586	-3.56861	0.933854	-3.82138	0.00013271	0.00328066	TRUE
	AT4G22690	6041.95	-1.22929	0.229331	-5.36034	8.30667e-08	8.97395e-06	TRUE
	AT3G58980	171.928	-1.70569	0.310314	-5.49665	3.87063e-08	4.53212e-06	TRUE
	AT4G05110	195.1	-1.48881	0.373527	-3.98581	6.7249e-05	0.00194813	TRUE
	AT1G65450	13.9122	-7.42517	1.78701	-4.15508	3.25169e-05	0.0010832	TRUE
	AT5G05300	367.667	-1.0811	0.271816	-3.97733	6.96947e-05	0.00200708	TRUE
	AT2G43500	482.349	-1.39717	0.29305	-4.76769	1.86348e-06	0.000111093	TRUE
	AT5G59750	925.226	-1.20877	0.236367	-5.11395	3.15493e-07	2.61794e-05	TRUE
	AT2G27420	62.1966	-3.87106	0.962934	-4.02007	5.81799e-05	0.00172608	TRUE
	AT2G20350	11.6288	-3.35469	0.956415	-3.50756	0.000452233	0.00817618	TRUE
	AT2G28830	376.813	-1.01364	0.232289	-4.36369	1.27885e-05	0.000518811	TRUE
	AT3G22275	353.499	-1.36736	0.36214	-3.77578	0.00015951	0.0037104	TRUE
	AT4G21990	2414.02	-1.33707	0.251684	-5.31248	1.08141e-07	1.1308e-05	TRUE
	AT4G30290	80.8065	-1.52808	0.409474	-3.73181	0.000190109	0.00424359	TRUE
	AT1G69790	280.217	-1.17483	0.272481	-4.31158	1.6209e-05	0.00062392	TRUE
	AT4G29780	6518	-1.92563	0.452324	-4.25719	2.07011e-05	0.000753796	TRUE
	AT2G46830	3171.98	-1.16927	0.286897	-4.07557	4.59015e-05	0.0014338	TRUE
	AT2G04032	10.2955	-5.12358	1.32475	-3.86759	0.000109915	0.00283546	TRUE
	AT3G21890	241.16	-2.72328	0.548166	-4.96798	6.76536e-07	5.03003e-05	TRUE
	AT5G15450	8179.31	-1.74399	0.412131	-4.23165	2.31988e-05	0.000822367	TRUE
	AT1G15890	544.274	-1.24628	0.248911	-5.00691	5.53111e-07	4.24139e-05	TRUE
	AT1G21550	2347.31	-1.59989	0.305478	-5.23734	1.62906e-07	1.53887e-05	TRUE
	AT5G23480	81.3104	-2.24305	0.512969	-4.37268	1.2273e-05	0.000504745	TRUE
	AT5G36700	309.489	-1.30467	0.347058	-3.75923	0.000170435	0.00393468	TRUE
	AT3G03270	245.153	-1.21466	0.324343	-3.74499	0.000180402	0.00408284	TRUE
	AT4G29905	2735.16	-1.19516	0.261807	-4.56505	4.99382e-06	0.000246858	TRUE
	AT5G37670	365.998	-2.11098	0.456464	-4.62464	3.75255e-06	0.000197251	TRUE
	AT5G09590	4958.97	-1.64766	0.349945	-4.70834	2.49748e-06	0.000144913	TRUE
	AT4G27300	2241.58	-1.11675	0.295775	-3.77567	0.000159581	0.0037104	TRUE
	AT4G12830	215.799	-1.84867	0.492888	-3.75069	0.000176352	0.00402379	TRUE
	AT1G74290	71.1062	-1.48962	0.349011	-4.26812	1.97128e-05	0.000725921	TRUE
	AT5G67150	359.805	-1.79684	0.488806	-3.67598	0.000236937	0.00497264	TRUE
	AT3G48720	225.845	-1.42809	0.322415	-4.42936	9.45152e-06	0.00040798	TRUE
	AT5G67390	206.916	-1.31849	0.305717	-4.31277	1.61221e-05	0.000622323	TRUE
	AT4G32980	177.762	-1.25676	0.345753	-3.63485	0.000278139	0.00560484	TRUE
	AT1G66840	319.468	-1.21222	0.288749	-4.19819	2.69053e-05	0.000927876	TRUE
	AT2G23810	5551	-1.41882	0.303656	-4.67247	2.97593e-06	0.000167698	TRUE
	AT2G12190	83.4685	-1.99224	0.444766	-4.4793	7.48868e-06	0.000336629	TRUE
	AT1G03070	230.792	-2.78102	0.522458	-5.32295	1.02099e-07	1.07916e-05	TRUE
	AT5G25120	1066.53	-1.26832	0.222293	-5.70563	1.15912e-08	1.757e-06	TRUE
	AT1G36370	2682.08	-1.9227	0.44056	-4.36423	1.27573e-05	0.000518622	TRUE
	AT2G25290	342.458	-1.13185	0.277468	-4.07922	4.5187e-05	0.00142284	TRUE
	AT1G42550	3442.47	-1.06273	0.284761	-3.73199	0.000189972	0.00424359	TRUE
	AT4G29700	175.647	-1.3787	0.327197	-4.21367	2.51258e-05	0.000875777	TRUE
	AT4G04020	13046.9	-1.01571	0.246418	-4.12192	3.75735e-05	0.00122248	TRUE
	AT3G23430	178.788	-1.55005	0.413339	-3.75007	0.000176788	0.0040248	TRUE
	AT2G26530	4298.28	-1.25157	0.261051	-4.79435	1.63204e-06	9.97287e-05	TRUE
	AT5G24120	6217.14	-1.30103	0.260978	-4.98522	6.18922e-07	4.67274e-05	TRUE
	AT4G21760	18.7574	-3.53828	0.817652	-4.32736	1.50904e-05	0.000591338	TRUE
	AT4G12320	1662.94	-1.22664	0.353605	-3.46897	0.00052246	0.00918722	TRUE
	AT2G38480	147.917	-1.10587	0.310614	-3.56027	0.000370479	0.00699483	TRUE
	AT1G72930	4269.08	-1.15379	0.302011	-3.82037	0.000133253	0.0032858	TRUE
	AT1G10560	697.403	-1.25037	0.306562	-4.07868	4.52918e-05	0.00142385	TRUE
	AT4G18205	3916.58	-1.90337	0.263794	-7.21536	5.37906e-13	3.28694e-10	TRUE
	AT1G18810	168.055	-1.57946	0.39496	-3.99903	6.36024e-05	0.00185902	TRUE
	AT1G16410	6798.23	-1.76667	0.437415	-4.03889	5.37047e-05	0.00162645	TRUE
	AT1G19770	4729.74	-1.57436	0.370002	-4.25499	2.09057e-05	0.000758422	TRUE
	AT4G22050	22.1246	-3.07632	0.5947	-5.1729	2.30486e-07	2.03014e-05	TRUE
	AT1G31650	377.022	-1.00081	0.275075	-3.63832	0.00027442	0.00555679	TRUE
	AT5G58770	2385.51	-2.14216	0.338671	-6.32519	2.52927e-10	6.96583e-08	TRUE
	AT3G19030	2260.44	-1.11242	0.242344	-4.59027	4.42676e-06	0.000227194	TRUE
	AT2G46720	193.846	-1.16476	0.293217	-3.97235	7.11685e-05	0.00203158	TRUE
	AT1G11000	57.2546	-2.42608	0.573138	-4.23298	2.30619e-05	0.000821649	TRUE
	AT4G03500	50.8078	-1.66956	0.466106	-3.58194	0.000341051	0.006551	TRUE
	AT1G21100	1022.27	-1.64369	0.378935	-4.33766	1.44011e-05	0.000569685	TRUE
	AT5G19970	92.5274	-2.44051	0.591955	-4.12279	3.74307e-05	0.00121986	TRUE
	AT5G18080	72.2432	-2.89742	0.525427	-5.51442	3.49941e-08	4.17241e-06	TRUE
	AT5G64310	6165.36	-1.57284	0.424441	-3.70567	0.000210832	0.00459087	TRUE
	AT5G45340	552.291	-2.5304	0.430942	-5.87178	4.31133e-09	7.4605e-07	TRUE
	AT1G75250	191.948	-2.15339	0.350415	-6.14526	7.9831e-10	1.81513e-07	TRUE
	AT2G43100	2006.56	-1.87486	0.463696	-4.04329	5.27058e-05	0.00160531	TRUE
	AT5G16200	385.766	-1.72034	0.415777	-4.13767	3.50858e-05	0.00115112	TRUE
	AT3G52720	567.891	-2.47994	0.542405	-4.57212	4.82814e-06	0.000240545	TRUE
	AT2G42760	1986.26	-1.61509	0.409636	-3.94273	8.05579e-05	0.0022312	TRUE
	AT5G64850	532.338	-1.42991	0.327089	-4.37164	1.23319e-05	0.000505529	TRUE
	AT3G05030	760.564	-1.11752	0.317728	-3.51721	0.000436113	0.00794799	TRUE
	AT4G25480	190.306	-2.10545	0.490849	-4.28941	1.79151e-05	0.000677585	TRUE
	AT2G41050	48.4312	-1.47251	0.427318	-3.44593	0.000569101	0.00981323	TRUE
	AT1G63750	1876.11	-1.30769	0.34599	-3.77956	0.000157107	0.00366596	TRUE
	AT2G38210	173.497	-1.83588	0.411733	-4.4589	8.23806e-06	0.000363112	TRUE
	AT3G24190	1930.06	-1.13066	0.288035	-3.92543	8.65767e-05	0.00235128	TRUE
	AT1G57590	105.078	-1.66825	0.363402	-4.59065	4.4187e-06	0.000227194	TRUE
	AT5G07180	34.3842	-1.87619	0.43755	-4.28793	1.80343e-05	0.000677886	TRUE
	AT1G80760	429.307	-2.04644	0.41279	-4.95758	7.13754e-07	5.28664e-05	TRUE
	AT3G45160	312.231	-1.86224	0.521073	-3.57385	0.000351764	0.00672375	TRUE
	AT5G10470	1956.79	-1.11016	0.296761	-3.74093	0.000183339	0.00412545	TRUE
	AT3G05370	319.738	-1.84626	0.398401	-4.63418	3.58354e-06	0.000191455	TRUE
	AT5G35970	8056.55	-1.17221	0.316871	-3.69931	0.000216186	0.00467105	TRUE
	AT3G14067	9998.65	-1.20897	0.216406	-5.58656	2.31615e-08	2.96013e-06	TRUE
	AT5G62570	4478.48	-1.09773	0.301496	-3.64094	0.000271646	0.00552734	TRUE
	AT5G66650	465.774	-1.28942	0.30174	-4.2733	1.926e-05	0.000711929	TRUE
	AT4G16880	598.256	-1.54935	0.235781	-6.57114	4.99321e-11	1.6834e-08	TRUE
	AT4G23493	170.312	-1.79784	0.352943	-5.09385	3.50873e-07	2.85874e-05	TRUE
	AT1G67360	5246.27	-2.02972	0.28585	-7.10064	1.24181e-12	6.29951e-10	TRUE
	AT4G04610	3948.32	-1.3773	0.199703	-6.89675	5.32072e-12	2.36458e-09	TRUE
	AT5G57220	957.917	-1.81545	0.295778	-6.13786	8.36387e-10	1.87985e-07	TRUE
	AT1G19960	216.786	-1.49581	0.330014	-4.53257	5.8269e-06	0.000275882	TRUE
	AT4G14580	228.688	-1.23751	0.299336	-4.1342	3.562e-05	0.00116474	TRUE
	AT2G24280	1223.56	-1.12597	0.268867	-4.18782	2.81641e-05	0.000957774	TRUE
	AT3G04140	301.602	-1.64146	0.394123	-4.16483	3.1158e-05	0.00104326	TRUE
	AT3G02380	276.487	-1.38963	0.351615	-3.95213	7.74574e-05	0.00217615	TRUE
	AT2G20560	4926.08	-2.43766	0.44791	-5.44228	5.26015e-08	5.98005e-06	TRUE
	AT1G68600	970.035	-2.14954	0.463908	-4.63355	3.59451e-06	0.000191518	TRUE
	AT1G23710	2300.93	-1.65667	0.342223	-4.84089	1.29259e-06	8.45325e-05	TRUE
	AT4G25830	75.5189	-3.10717	0.468363	-6.6341	3.26489e-11	1.14003e-08	TRUE
	AT5G66900	1235.2	-1.05055	0.258218	-4.06847	4.7322e-05	0.00146414	TRUE
	AT2G35760	153.949	-2.28728	0.436155	-5.2442	1.56963e-07	1.50526e-05	TRUE
	AT2G46225	165.732	-1.31972	0.33023	-3.99635	6.43254e-05	0.00187734	TRUE
	AT5G48900	152.311	-2.56221	0.621805	-4.1206	3.77891e-05	0.00122745	TRUE
	AT1G61460	193.562	-1.11761	0.294653	-3.79298	0.000148849	0.00353514	TRUE
	AT3G60720	188.213	-1.32878	0.291866	-4.55269	5.2964e-06	0.000255824	TRUE
	AT5G62430	990.472	-1.17865	0.205749	-5.72858	1.01273e-08	1.55928e-06	TRUE
	AT4G24350	719.825	-1.06712	0.281508	-3.79074	0.000150198	0.00355565	TRUE
	AT3G02840	633.94	-1.31932	0.358399	-3.68116	0.000232175	0.00489747	TRUE
	AT2G26190	3799.22	-1.10042	0.297819	-3.69493	0.000219948	0.0047107	TRUE
	AT1G18330	1574.33	-1.14543	0.316312	-3.62121	0.000293224	0.00583287	TRUE
	AT2G28260	43.6216	-2.10633	0.387812	-5.43132	5.59391e-08	6.28639e-06	TRUE
	AT2G18680	207.304	-1.32638	0.309937	-4.27951	1.87308e-05	0.000694994	TRUE
	AT5G66675	1494.23	-1.12755	0.247158	-4.56207	5.06518e-06	0.000248232	TRUE
	AT3G03165	47.85	-2.72157	0.461696	-5.89473	3.75288e-09	6.61115e-07	TRUE
	AT1G76080	7288.06	-1.18723	0.2579	-4.60345	4.1555e-06	0.000216108	TRUE
	AT2G03750	996.887	-1.52503	0.335829	-4.54108	5.5968e-06	0.000268104	TRUE
	AT5G47830	577.224	-1.02424	0.25122	-4.07707	4.5607e-05	0.00142917	TRUE
	AT1G66090	3735.26	-2.15817	0.486718	-4.43414	9.24419e-06	0.000402585	TRUE
	AT5G41740	4055.37	-1.513	0.392388	-3.85588	0.000115313	0.00294365	TRUE
	AT1G79680	866.43	-1.08567	0.295191	-3.67785	0.000235207	0.00495301	TRUE
	AT1G62180	1088.12	-1.5034	0.328343	-4.57873	4.67802e-06	0.000234549	TRUE
	AT3G12610	73.0778	-2.92251	0.767811	-3.80628	0.000141071	0.00342245	TRUE
	AT5G48550	16.175	-3.87749	0.788769	-4.91587	8.83869e-07	6.21697e-05	TRUE
	AT3G07090	3042.54	-1.41705	0.363664	-3.8966	9.75519e-05	0.00258123	TRUE
	AT5G47610	242.919	-2.36446	0.491029	-4.81532	1.46963e-06	9.36062e-05	TRUE
	AT1G10960	6762.14	-1.5549	0.339117	-4.58513	4.53695e-06	0.00023046	TRUE
	AT5G25450	531.981	-1.43151	0.304208	-4.70569	2.5301e-06	0.000146372	TRUE
	AT4G15420	1086.38	-1.04794	0.300705	-3.48494	0.000492255	0.00877444	TRUE
	AT3G22840	96.2332	-2.29825	0.599606	-3.83293	0.000126626	0.00316185	TRUE
	AT1G57990	8198.19	-1.75981	0.296665	-5.93198	2.99294e-09	5.57372e-07	TRUE
	AT1G05575	415.198	-1.84647	0.260103	-7.09902	1.25642e-12	6.29951e-10	TRUE
	AT1G78995	169.38	-1.68784	0.476469	-3.5424	0.000396508	0.00739115	TRUE
	AT5G63850	3714.23	-1.03745	0.23144	-4.48258	7.37446e-06	0.000332258	TRUE
	AT1G28380	6811.24	-1.02228	0.254314	-4.01975	5.826e-05	0.00172608	TRUE
	AT4G13395	270.27	-1.49192	0.419412	-3.55718	0.000374854	0.00706837	TRUE
	AT4G03070	33.771	-1.51412	0.410202	-3.69115	0.000223241	0.00477078	TRUE
	AT4G39510	90.0326	-2.6584	0.664284	-4.00191	6.28344e-05	0.00183932	TRUE
	AT1G64500	2311.07	-1.51823	0.207815	-7.30569	2.75849e-13	1.92641e-10	TRUE
	AT5G08260	206.9	-2.59975	0.3993	-6.51078	7.47635e-11	2.47784e-08	TRUE
	AT1G01390	153.184	-1.39303	0.291311	-4.78194	1.73608e-06	0.000104454	TRUE
	AT4G00940	230.488	-1.30013	0.286627	-4.53595	5.73436e-06	0.000272822	TRUE
	AT1G29510	18.0196	-2.87103	0.751792	-3.81892	0.000134039	0.00329686	TRUE
	AT5G51440	1451.74	-2.16859	0.500869	-4.32965	1.49349e-05	0.000586418	TRUE
	AT2G46790	1608.67	-1.41301	0.351715	-4.01748	5.88244e-05	0.00173754	TRUE
	AT1G78820	312.801	-2.14799	0.523996	-4.09924	4.14512e-05	0.00132077	TRUE
	AT3G05320	783.521	-1.42041	0.299018	-4.75024	2.03175e-06	0.000120391	TRUE
	AT3G28080	247.347	-1.61641	0.2909	-5.55658	2.75119e-08	3.42655e-06	TRUE
	AT3G17330	827.955	-2.00061	0.391903	-5.10485	3.31051e-07	2.70853e-05	TRUE
	AT5G03720	154.963	-1.23174	0.317349	-3.88134	0.000103884	0.00270485	TRUE
	AT3G63110	563.543	-1.69948	0.445788	-3.81229	0.000137683	0.00336112	TRUE
	AT1G58520	1013.96	-1.89277	0.387114	-4.88942	1.01132e-06	6.89038e-05	TRUE
	AT5G59680	433.536	-1.18279	0.225685	-5.24089	1.59802e-07	1.52428e-05	TRUE
	AT1G07350	5429.91	-1.61748	0.368849	-4.38522	1.1587e-05	0.000479012	TRUE
	AT2G30040	1379.12	-1.21159	0.34199	-3.54278	0.000395934	0.0073875	TRUE
	AT3G07195	604.345	-1.2603	0.289729	-4.34992	1.36187e-05	0.000545697	TRUE
	AT1G33610	1738.18	-1.04207	0.290945	-3.58168	0.000341393	0.00655114	TRUE
	AT5G66070	1050.65	-1.28677	0.337464	-3.81306	0.000137258	0.00335492	TRUE
	AT5G03555	521.521	-1.12139	0.304913	-3.67773	0.000235315	0.00495301	TRUE
	AT1G45201	1361.18	-1.88541	0.489799	-3.84935	0.000118433	0.00301149	TRUE
	AT3G23230	320.023	-2.54519	0.414966	-6.1335	8.59665e-10	1.91021e-07	TRUE
	AT5G35320	928.275	-1.56099	0.32555	-4.79493	1.62731e-06	9.97287e-05	TRUE
	AT2G17040	3702.31	-1.02915	0.297703	-3.45698	0.000546263	0.00952689	TRUE
	AT2G04170	196.726	-1.29794	0.297992	-4.35563	1.32685e-05	0.000536412	TRUE
	AT5G67450	203.053	-1.64543	0.341654	-4.81609	1.46402e-06	9.35536e-05	TRUE
	AT1G75820	1129.32	-1.18545	0.26312	-4.50535	6.62625e-06	0.000305081	TRUE
	AT1G59910	3443.55	-1.4672	0.3083	-4.759	1.94557e-06	0.000115634	TRUE
	AT5G17310	1017.86	-1.30698	0.309043	-4.22914	2.34592e-05	0.000829512	TRUE
	AT3G55580	198.229	-2.73119	0.542056	-5.03858	4.68991e-07	3.68299e-05	TRUE
	AT1G52040	1009.91	-2.18882	0.458262	-4.77635	1.78503e-06	0.000106742	TRUE
	AT1G54050	4063.01	-3.41369	0.620581	-5.50079	3.78087e-08	4.45369e-06	TRUE
	AT1G33590	8539.67	-1.00417	0.267153	-3.75877	0.000170754	0.0039374	TRUE
	AT4G04850	1416.59	-1.00812	0.255654	-3.94331	8.03636e-05	0.00222898	TRUE
	AT3G49580	156.971	-2.57189	0.49279	-5.21904	1.7985e-07	1.66672e-05	TRUE

## Sheet: OE11vsWT.upGene
	Sheet3: Up-regulated genes of AHL9-OE11 versus WT.
	rownames.res.	baseMean	log2FoldChange	lfcSE	stat	pvalue	padj	bDiff
	AT5G64620	287.5	1.72991	0.35332	4.89615	9.7732e-07	2.7294e-05	TRUE
	AT4G23440	129.765	1.15744	0.270103	4.28518	1.8259e-05	0.000356899	TRUE
	AT3G20475	27.4499	2.38194	0.594026	4.00983	6.07622e-05	0.00102445	TRUE
	AT2G27230	763.179	1.64645	0.290009	5.67723	1.36893e-08	5.9249e-07	TRUE
	AT3G02875	436.855	1.46069	0.210443	6.94101	3.89301e-12	3.91179e-10	TRUE
	AT5G48240	138.994	1.12011	0.29534	3.79261	0.000149075	0.00217865	TRUE
	AT5G54510	690.306	1.85058	0.41916	4.41497	1.01026e-05	0.000212421	TRUE
	AT2G30670	165.973	10.6737	1.85226	5.76252	8.28661e-09	3.80044e-07	TRUE
	AT3G32980	200.183	1.71226	0.239391	7.15255	8.51809e-13	9.78895e-11	TRUE
	AT3G09220	57.4688	5.66649	0.828049	6.84318	7.74516e-12	7.13697e-10	TRUE
	AT2G19500	46.8587	6.98213	1.22978	5.67755	1.36637e-08	5.9249e-07	TRUE
	AT3G55500	505.943	1.26268	0.226417	5.5768	2.44984e-08	1.02056e-06	TRUE
	AT1G07570	225.124	1.13368	0.318165	3.56319	0.000366379	0.0044863	TRUE
	AT4G26050	40.6363	2.85157	0.784318	3.63573	0.000277192	0.00358315	TRUE
	AT5G40550	74.1711	1.11904	0.337793	3.31281	0.000923624	0.00957925	TRUE
	AT2G30470	757.448	1.02491	0.221321	4.63088	3.64108e-06	8.70897e-05	TRUE
	AT3G04320	32.8768	7.36621	1.28421	5.73598	9.69502e-09	4.37611e-07	TRUE
	AT1G62380	6281.76	1.78722	0.27396	6.52363	6.86252e-11	5.02648e-09	TRUE
	AT1G65730	87.1792	2.34847	0.603501	3.89141	9.96653e-05	0.00154628	TRUE
	AT3G23120	454.609	1.18612	0.317865	3.73151	0.000190332	0.00266332	TRUE
	AT5G07680	111.92	2.26867	0.500197	4.53555	5.74535e-06	0.000129083	TRUE
	AT2G41170	159.6	2.0423	0.511473	3.99298	6.52473e-05	0.00108633	TRUE
	AT3G04420	123.927	2.33038	0.403687	5.77274	7.79912e-09	3.59335e-07	TRUE
	AT1G63670	254.708	2.00606	0.236722	8.47432	2.36456e-17	6.38941e-15	TRUE
	AT4G40070	49.7876	1.78154	0.429603	4.14694	3.36946e-05	0.000614181	TRUE
	AT5G46740	80.658	1.29455	0.278175	4.65373	3.25991e-06	7.9628e-05	TRUE
	AT1G05010	9557.11	1.27416	0.262783	4.84873	1.24255e-06	3.38964e-05	TRUE
	AT3G55120	259.241	2.08439	0.234394	8.8927	5.96416e-19	2.16835e-16	TRUE
	AT2G36400	121.897	1.91113	0.538043	3.55201	0.000382306	0.00464153	TRUE
	AT2G37750	239.94	3.77433	1.098	3.43747	0.00058718	0.00665301	TRUE
	AT2G46040	45.0722	1.43824	0.430081	3.34412	0.000825436	0.00875619	TRUE
	AT4G16750	126.082	2.64739	0.293032	9.03447	1.64794e-19	6.59045e-17	TRUE
	AT2G17500	613.055	3.28929	0.385621	8.52983	1.46562e-17	4.3098e-15	TRUE
	AT5G46950	24.2522	5.42379	1.18664	4.57072	4.86045e-06	0.000111456	TRUE
	AT1G18835	25.1112	4.40897	0.799619	5.51384	3.51088e-08	1.42113e-06	TRUE
	AT4G22070	67.541	3.08654	0.857175	3.60083	0.000317207	0.00399453	TRUE
	AT1G68550	341.436	1.02158	0.197197	5.18048	2.21312e-07	7.30255e-06	TRUE
	AT5G45240	22.4057	3.46767	0.656227	5.28425	1.26218e-07	4.52303e-06	TRUE
	AT5G10410	183.216	1.23982	0.307288	4.03471	5.46695e-05	0.000933536	TRUE
	AT4G01160	7.84156	3.71146	1.11586	3.32611	0.000880658	0.00922454	TRUE
	AT1G53830	119.62	1.25784	0.29986	4.19476	2.73157e-05	0.000512261	TRUE
	AT5G56840	117.912	1.64816	0.36199	4.55306	5.28711e-06	0.000119729	TRUE
	AT5G17640	475.948	1.15607	0.239725	4.82249	1.41774e-06	3.79e-05	TRUE
	AT3G60110	280.669	1.44636	0.376332	3.8433	0.00012139	0.00183748	TRUE
	AT3G57100	10.9906	4.85305	1.25704	3.8607	0.000113062	0.00172843	TRUE
	AT4G21870	383.753	2.16252	0.414439	5.21794	1.80924e-07	6.1214e-06	TRUE
	AT4G26470	42.1016	2.05794	0.436076	4.71921	2.36763e-06	5.97766e-05	TRUE
	AT5G62360	494.791	2.32598	0.425179	5.4706	4.48515e-08	1.75853e-06	TRUE
	AT1G32860	347.356	1.42995	0.310818	4.60059	4.21297e-06	9.84693e-05	TRUE
	AT4G30140	15.8657	7.28832	1.63887	4.44715	8.70158e-06	0.000185894	TRUE
	AT1G66040	67.2876	7.5089	1.10926	6.76926	1.29444e-11	1.12537e-09	TRUE
	AT2G06002	63.5898	1.70868	0.480996	3.55237	0.000381776	0.00463925	TRUE
	AT2G12550	183.461	1.0675	0.277424	3.8479	0.000119133	0.00180743	TRUE
	AT2G15780	19.266	4.06664	0.93834	4.33387	1.46512e-05	0.000295328	TRUE
	AT3G45140	61620.9	1.15474	0.335819	3.43859	0.000584747	0.00663976	TRUE
	AT1G72120	831.303	1.02767	0.207909	4.9429	7.69703e-07	2.22092e-05	TRUE
	AT4G03610	16.9015	2.90576	0.759367	3.82656	0.000129947	0.00194493	TRUE
	AT5G23240	609.689	1.01338	0.282526	3.58687	0.000334673	0.00417475	TRUE
	AT5G57480	398.014	2.06327	0.456695	4.51782	6.24792e-06	0.000139124	TRUE
	AT2G27430	33.9562	2.06092	0.514296	4.00727	6.14238e-05	0.00103213	TRUE
	AT5G10820	77.9037	1.05429	0.275474	3.8272	0.000129611	0.00194135	TRUE
	AT1G13940	577.675	1.16631	0.241826	4.82292	1.41472e-06	3.79e-05	TRUE
	AT4G12450	26.2226	2.67987	0.575883	4.65349	3.26361e-06	7.9628e-05	TRUE
	AT1G79130	7.79186	4.37025	1.3066	3.34474	0.000823587	0.00874122	TRUE
	AT1G78210	771.786	2.47383	0.357542	6.91901	4.54812e-12	4.48001e-10	TRUE
	AT4G21215	394.367	1.30261	0.27288	4.77357	1.8099e-06	4.71849e-05	TRUE
	AT1G50420	262.726	1.67271	0.337058	4.96267	6.95319e-07	2.03865e-05	TRUE
	AT2G24260	299.287	1.30116	0.222453	5.84915	4.94106e-09	2.39399e-07	TRUE
	AT5G44480	101.25	2.75725	0.689785	3.99725	6.40816e-05	0.00107049	TRUE
	AT5G15650	10369.7	1.00948	0.197345	5.11533	3.13187e-07	9.97211e-06	TRUE
	AT2G46750	67.3592	7.50977	1.16167	6.46463	1.01547e-10	7.27789e-09	TRUE
	AT3G50070	90.6308	1.1494	0.31068	3.69963	0.000215914	0.00292905	TRUE
	AT3G24503	3704	1.56398	0.308292	5.07305	3.91496e-07	1.21747e-05	TRUE
	AT2G39705	100.296	1.72734	0.503283	3.43214	0.000598845	0.00676525	TRUE
	AT5G44610	87.9073	4.67096	0.771853	6.05162	1.43396e-09	7.92082e-08	TRUE
	AT5G28300	712.73	2.38922	0.313959	7.60996	2.74191e-14	4.28338e-12	TRUE
	AT4G34590	214.885	1.31858	0.221978	5.94013	2.84803e-09	1.45279e-07	TRUE
	AT3G26470	162.737	2.17858	0.638473	3.41217	0.00064447	0.0071873	TRUE
	AT3G12830	363.475	2.24873	0.529023	4.25072	2.13088e-05	0.000409702	TRUE
	AT3G23150	227.119	2.00106	0.368007	5.43756	5.40139e-08	2.083e-06	TRUE
	AT1G17830	67.1602	2.34956	0.343971	6.8307	8.44991e-12	7.75066e-10	TRUE
	AT4G21903	148.651	1.55209	0.438312	3.54106	0.000398516	0.00480635	TRUE
	AT3G16810	128.319	1.09844	0.299516	3.66739	0.000245035	0.00324271	TRUE
	AT1G04247	22.4276	6.81019	1.31516	5.17823	2.24006e-07	7.37929e-06	TRUE
	AT1G68450	16.9726	3.40263	0.879279	3.8698	0.000108924	0.00167028	TRUE
	AT5G40710	133.861	1.04477	0.298972	3.49455	0.000474859	0.00556582	TRUE
	AT5G43060	1228.04	3.11491	0.295831	10.5294	6.32543e-26	7.90521e-23	TRUE
	AT5G54910	131.363	1.01368	0.303513	3.33982	0.000838331	0.00886476	TRUE
	AT1G02900	49.154	1.50509	0.384411	3.91532	9.02836e-05	0.00142487	TRUE
	AT5G25820	194.072	1.76647	0.440211	4.01278	6.00078e-05	0.00101344	TRUE
	AT4G13040	598.809	1.16612	0.182688	6.38309	1.73549e-10	1.16845e-08	TRUE
	AT3G08670	691.453	1.04158	0.223703	4.65608	3.22292e-06	7.89773e-05	TRUE
	AT2G36470	165.13	2.55065	0.303222	8.41183	4.03651e-17	1.0348e-14	TRUE
	AT4G22530	318.101	2.38148	0.373454	6.3769	1.80708e-10	1.21256e-08	TRUE
	AT2G43620	183.129	1.67604	0.493854	3.39379	0.000689329	0.00758603	TRUE
	AT5G46960	103.116	5.65257	0.808469	6.9917	2.71567e-12	2.77054e-10	TRUE
	AT1G23060	37.6925	2.18612	0.411979	5.30638	1.11821e-07	4.03604e-06	TRUE
	AT1G29640	156.709	2.4176	0.521847	4.63278	3.60785e-06	8.63983e-05	TRUE
	AT3G60970	31.8547	1.85679	0.48889	3.79797	0.000145884	0.00214376	TRUE
	AT4G23050	781.435	1.27337	0.303678	4.19315	2.75103e-05	0.000514589	TRUE
	AT1G26560	1048.23	1.37102	0.406399	3.37358	0.000741971	0.00804579	TRUE
	AT1G63480	54.8069	2.15337	0.424572	5.07186	3.93947e-07	1.22319e-05	TRUE
	AT2G14620	111.891	2.01038	0.489113	4.11026	3.95206e-05	0.000705992	TRUE
	AT4G01130	166.792	1.06186	0.234448	4.52918	5.92133e-06	0.00013259	TRUE
	AT3G47530	115.718	1.58761	0.3412	4.65301	3.27127e-06	7.9674e-05	TRUE
	AT1G54890	26.3528	3.57344	0.981509	3.64076	0.000271837	0.00352735	TRUE
	AT2G40670	142.887	1.59052	0.393611	4.04084	5.32594e-05	0.000914072	TRUE
	AT1G76470	21.9245	2.90912	0.588177	4.94599	7.57559e-07	2.19221e-05	TRUE
	AT1G30320	854.28	1.08569	0.306337	3.54411	0.000393934	0.00475958	TRUE
	AT5G36907	11.5989	3.23239	0.978132	3.30465	0.000950935	0.00980655	TRUE
	AT1G28010	176.762	1.52099	0.354888	4.28584	1.82053e-05	0.000356196	TRUE
	AT2G32460	5.33224	5.71535	1.52439	3.74928	0.000177346	0.00251796	TRUE
	AT5G11210	161.776	2.67762	0.723098	3.70299	0.000213073	0.0028964	TRUE
	AT1G47980	25.1264	3.28678	0.769004	4.27407	1.91933e-05	0.000371888	TRUE
	AT2G23170	438.858	2.39546	0.455649	5.25725	1.46223e-07	5.16586e-06	TRUE
	AT1G22400	1312.48	2.29656	0.585488	3.92248	8.7642e-05	0.00138866	TRUE
	AT3G05690	166.607	1.5937	0.388057	4.10688	4.01043e-05	0.000714729	TRUE
	AT4G15480	56.4408	2.66639	0.778279	3.42601	0.000612518	0.00689635	TRUE
	AT1G10585	157.582	3.78273	0.379714	9.96205	2.23405e-23	2.03055e-20	TRUE
	AT5G05340	174.753	2.01479	0.532861	3.78108	0.000156149	0.00226751	TRUE
	AT3G57460	538.307	1.69333	0.313983	5.39307	6.92631e-08	2.59847e-06	TRUE
	AT5G57800	2582.03	1.78696	0.191602	9.32638	1.09544e-20	5.47609e-18	TRUE
	AT2G39210	5292.5	1.48739	0.309706	4.80259	1.56625e-06	4.13721e-05	TRUE
	AT5G48410	98.0779	2.42671	0.726799	3.3389	0.000841098	0.00888932	TRUE
	AT5G44210	390.777	1.36357	0.305841	4.45842	8.2566e-06	0.000177908	TRUE
	AT3G60160	440.172	1.42202	0.270964	5.24802	1.53742e-07	5.34648e-06	TRUE
	AT1G65840	1548.25	1.36701	0.161308	8.47455	2.35985e-17	6.38941e-15	TRUE
	AT3G21500	36.188	3.60042	0.924085	3.8962	9.77145e-05	0.00152054	TRUE
	AT4G39260	1491.77	1.04261	0.256297	4.06798	4.74229e-05	0.000830358	TRUE
	AT3G11340	97.3284	4.77854	0.60865	7.85105	4.12572e-15	7.71008e-13	TRUE
	AT4G17695	89.3305	1.22466	0.313797	3.90273	9.51157e-05	0.00148589	TRUE
	AT5G56510	27.572	4.84524	0.816408	5.93483	2.94159e-09	1.49316e-07	TRUE
	AT1G74770	36.1989	2.02887	0.419248	4.8393	1.30299e-06	3.54274e-05	TRUE
	AT5G01850	528.751	1.22937	0.249142	4.93439	8.04012e-07	2.3e-05	TRUE
	AT2G14510	5.83912	5.84778	1.60384	3.64612	0.000266234	0.00347495	TRUE
	AT4G30190	3493.97	1.40443	0.230197	6.10097	1.05425e-09	6.11039e-08	TRUE
	AT3G16420	1436.63	2.42225	0.30075	8.05402	8.01155e-16	1.6863e-13	TRUE
	AT2G44940	263.396	1.91444	0.42479	4.50679	6.58167e-06	0.000145422	TRUE
	AT4G34950	1651.33	2.25214	0.474218	4.74916	2.04266e-06	5.23654e-05	TRUE
	AT5G46880	61.2357	2.3718	0.418791	5.66344	1.4837e-08	6.39399e-07	TRUE
	AT2G15830	106.956	1.25659	0.319638	3.93127	8.44983e-05	0.00135062	TRUE
	AT5G53160	1863.52	1.05236	0.296653	3.54746	0.000388971	0.00470815	TRUE
	AT5G15410	2324.15	1.10882	0.22842	4.85431	1.2081e-06	3.30466e-05	TRUE
	AT4G34230	2827.55	1.47006	0.372036	3.95138	7.77003e-05	0.00126009	TRUE
	AT4G05330	117.409	1.30367	0.304055	4.28762	1.80601e-05	0.000353702	TRUE
	AT2G28930	341.596	2.15697	0.329052	6.55509	5.56076e-11	4.17239e-09	TRUE
	AT5G45095	64.3986	6.45485	0.873962	7.38573	1.51619e-13	2.00779e-11	TRUE
	AT1G66600	101.879	3.48858	0.617803	5.64675	1.63506e-08	6.98605e-07	TRUE
	AT5G18270	205.643	2.12005	0.516	4.10862	3.98038e-05	0.000710005	TRUE
	AT5G25360	614.086	1.08265	0.149421	7.24566	4.30328e-13	5.09162e-11	TRUE
	AT5G38340	43.8664	1.28429	0.368425	3.4859	0.000490481	0.00571209	TRUE
	AT5G27600	878.733	1.08612	0.215802	5.03291	4.83084e-07	1.47028e-05	TRUE
	AT5G59790	129.542	1.21626	0.287151	4.2356	2.27945e-05	0.000435755	TRUE
	AT1G61820	236.112	4.42964	0.276995	15.9918	1.45769e-57	9.71602e-54	TRUE
	AT2G18550	9.81661	6.59628	1.50688	4.37745	1.20076e-05	0.000248556	TRUE
	AT5G04820	44.2057	1.88161	0.389809	4.82701	1.38595e-06	3.72844e-05	TRUE
	AT5G16560	246.417	2.00732	0.34435	5.82929	5.56651e-09	2.68212e-07	TRUE
	AT3G57240	113.252	1.65666	0.369895	4.47873	7.50867e-06	0.000163199	TRUE
	AT1G60890	171.784	1.07765	0.232857	4.62792	3.69351e-06	8.82383e-05	TRUE
	AT2G45130	20.2141	4.7452	1.43289	3.31163	0.000927554	0.00961027	TRUE
	AT1G62370	88.8002	1.90909	0.569594	3.35166	0.000803274	0.00857455	TRUE
	AT2G43490	323.767	1.08803	0.183124	5.9415	2.82431e-09	1.4518e-07	TRUE
	AT3G28600	23.104	2.1449	0.599703	3.5766	0.000348094	0.00432328	TRUE
	AT3G12920	704.938	1.27156	0.229901	5.53089	3.18605e-08	1.30017e-06	TRUE
	AT2G47000	837.231	1.5838	0.283876	5.57921	2.41618e-08	1.00864e-06	TRUE
	AT5G55920	245.455	1.36681	0.256312	5.33261	9.68137e-08	3.54558e-06	TRUE
	AT5G49690	31.0463	4.52544	0.747063	6.05764	1.38131e-09	7.7189e-08	TRUE
	AT5G47330	103.813	1.61649	0.475791	3.39748	0.000680085	0.00750082	TRUE
	AT3G27190	195.692	1.90878	0.244955	7.79238	6.57571e-15	1.174e-12	TRUE
	AT3G51090	148.164	1.00206	0.231734	4.32419	1.53095e-05	0.000307359	TRUE
	AT3G11580	118.826	1.6956	0.417863	4.05779	4.95397e-05	0.000858402	TRUE
	AT4G19700	1084.25	2.01938	0.538342	3.75111	0.000176053	0.00250381	TRUE
	AT3G26690	41.6244	2.18181	0.509574	4.28163	1.85527e-05	0.000361227	TRUE
	AT3G23180	7.16459	6.14014	1.4315	4.2893	1.79239e-05	0.000351723	TRUE
	AT1G23170	90.3031	1.64233	0.33594	4.88875	1.01479e-06	2.81438e-05	TRUE
	AT2G36590	254.617	1.6593	0.349511	4.74747	2.05976e-06	5.27363e-05	TRUE
	AT2G43140	37.0034	2.00244	0.605879	3.30502	0.000949707	0.00979894	TRUE
	AT3G60130	1214.44	1.05604	0.224667	4.70048	2.59553e-06	6.49081e-05	TRUE
	AT2G03360	17.5347	4.18667	1.04507	4.00612	6.17247e-05	0.00103631	TRUE
	AT5G22100	79.0338	1.17558	0.316647	3.7126	0.00020514	0.00282782	TRUE
	AT3G26330	15.3676	6.25728	1.38164	4.52887	5.93005e-06	0.000132637	TRUE
	AT1G74010	152.224	2.43939	0.724811	3.36555	0.000763902	0.00823449	TRUE
	AT1G01120	2794.87	1.15434	0.268624	4.29724	1.72937e-05	0.00034103	TRUE
	AT4G36220	2845.43	1.70573	0.365062	4.67244	2.97641e-06	7.33863e-05	TRUE
	AT2G29460	1201.82	2.04	0.559589	3.64553	0.000266845	0.00347838	TRUE
	AT1G65990	20.202	7.63638	1.2893	5.92289	3.16332e-09	1.60136e-07	TRUE
	AT1G53700	24.1516	2.11697	0.630255	3.35891	0.000782507	0.00840236	TRUE
	AT3G13910	381.566	1.32195	0.293759	4.50012	6.79136e-06	0.000149724	TRUE
	AT1G36280	114.26	1.20213	0.29152	4.12366	3.72904e-05	0.000670557	TRUE
	AT4G23550	108.609	1.72519	0.43997	3.92115	8.8128e-05	0.00139526	TRUE
	AT1G09260	23.5816	3.60395	0.720427	5.00252	5.6585e-07	1.68877e-05	TRUE
	AT3G47340	3162.65	1.93419	0.477458	4.05102	5.09941e-05	0.000881313	TRUE
	AT1G55210	1505.77	1.26929	0.36659	3.46242	0.000535346	0.00615925	TRUE
	AT2G44810	248.074	1.99398	0.494915	4.02893	5.60304e-05	0.000955145	TRUE
	AT4G12470	123.855	2.32823	0.632546	3.68073	0.000232569	0.00311067	TRUE
	AT2G19490	47.7404	1.45994	0.433778	3.36564	0.00076365	0.00823449	TRUE
	AT2G45760	69.6082	1.36908	0.373597	3.66458	0.000247741	0.00327202	TRUE
	AT4G15550	1268.5	2.06493	0.240968	8.56931	1.04104e-17	3.15403e-15	TRUE
	AT1G14600	95.7628	1.37147	0.263303	5.20871	1.90162e-07	6.38e-06	TRUE
	AT1G53490	28.8102	3.13489	0.521493	6.01137	1.83959e-09	9.91495e-08	TRUE
	AT1G61580	305.17	1.57878	0.315963	4.99673	5.83119e-07	1.73255e-05	TRUE
	AT5G25350	3058.75	3.20629	0.400984	7.99607	1.28457e-15	2.62104e-13	TRUE
	AT2G34570	56.3831	1.44598	0.395883	3.65254	0.000259657	0.00340913	TRUE
	AT1G30220	168.977	2.09923	0.421522	4.98013	6.35422e-07	1.87403e-05	TRUE
	AT5G02760	213.064	3.22418	0.404446	7.97183	1.56336e-15	3.1261e-13	TRUE
	AT5G16080	97.8634	1.61441	0.421376	3.83129	0.000127473	0.00191651	TRUE
	AT1G14330	566.573	1.0231	0.302494	3.38222	0.000719019	0.00786516	TRUE
	AT2G15220	151.434	3.60217	0.653233	5.51437	3.50034e-08	1.41973e-06	TRUE
	AT1G04880	78.9825	5.70824	0.599243	9.52575	1.63849e-21	1.02385e-18	TRUE
	AT4G35630	500.365	1.68257	0.329262	5.11012	3.21954e-07	1.0235e-05	TRUE
	AT4G40065	41.0583	1.99324	0.53576	3.7204	0.000198904	0.00276393	TRUE
	AT1G51460	10.4513	3.38493	0.940449	3.59927	0.00031911	0.00400812	TRUE
	AT1G01480	178.562	1.60695	0.459237	3.49917	0.000466713	0.00549935	TRUE
	AT4G15380	24.5397	6.94519	1.32369	5.24682	1.54748e-07	5.37211e-06	TRUE
	AT5G36220	2326.35	1.4411	0.283755	5.07869	3.80053e-07	1.18884e-05	TRUE
	AT4G12080	242.544	2.37335	0.385962	6.14918	7.78846e-10	4.6489e-08	TRUE
	AT3G44320	303.041	1.9019	0.232184	8.19137	2.58265e-16	5.80255e-14	TRUE
	AT3G44326	58.5668	3.06649	0.659371	4.65063	3.30929e-06	8.04042e-05	TRUE
	AT3G07970	10.2714	5.67118	1.48164	3.82764	0.00012938	0.00193934	TRUE
	AT2G19900	14.752	6.20342	1.65902	3.7392	0.000184609	0.0026029	TRUE
	AT3G57380	35.3027	2.84067	0.814033	3.48963	0.000483686	0.00563952	TRUE
	AT5G44370	106.695	1.57108	0.382245	4.11013	3.95435e-05	0.000705992	TRUE
	AT2G36380	1681.28	1.99825	0.26935	7.41877	1.1821e-13	1.59711e-11	TRUE
	AT1G52760	658.34	1.00303	0.251446	3.98906	6.63344e-05	0.00110168	TRUE
	AT1G79160	845.456	3.02944	0.321267	9.42967	4.11365e-21	2.41931e-18	TRUE
	AT3G46280	159.454	5.26281	1.57707	3.33709	0.000846611	0.00894286	TRUE
	AT2G05518	196.675	1.27549	0.310967	4.1017	4.10132e-05	0.000728978	TRUE
	AT1G47720	67.6984	1.16588	0.330987	3.52244	0.000427589	0.00512288	TRUE
	AT5G53760	418.234	1.23862	0.341862	3.62315	0.000291036	0.00372571	TRUE
	AT1G61930	20.1165	2.77142	0.666251	4.15972	3.18633e-05	0.000586143	TRUE
	AT3G27880	145.991	1.6721	0.279241	5.98802	2.12405e-09	1.12361e-07	TRUE
	AT2G23300	52.8589	1.56059	0.405302	3.85045	0.000117902	0.00179283	TRUE
	AT3G48920	37.5007	8.52906	1.35469	6.29595	3.05517e-10	1.97488e-08	TRUE
	AT4G25310	21.7837	7.74595	1.31676	5.88259	4.03884e-09	1.99903e-07	TRUE
	AT1G01010	271.392	1.7315	0.404935	4.27599	1.90288e-05	0.000369059	TRUE
	AT1G74020	579.979	1.95319	0.497152	3.92876	8.53861e-05	0.00136263	TRUE
	AT1G55610	255.03	2.08667	0.302265	6.90345	5.07562e-12	4.903e-10	TRUE
	AT1G66050	21.0318	2.40626	0.579663	4.15113	3.30831e-05	0.000604689	TRUE
	AT1G51850	94.5532	2.44082	0.466345	5.23393	1.6594e-07	5.71107e-06	TRUE
	AT3G52540	50.9911	1.19207	0.356202	3.34663	0.000818014	0.00868667	TRUE
	AT1G51060	332.705	1.20905	0.262211	4.611	4.00731e-06	9.47222e-05	TRUE
	AT1G54010	353.751	4.51874	0.400122	11.2934	1.41476e-29	2.82896e-26	TRUE
	AT1G75540	753.563	1.3537	0.268139	5.04848	4.45328e-07	1.36786e-05	TRUE
	AT2G40230	183.558	1.43767	0.380651	3.77687	0.000158811	0.00229439	TRUE
	AT2G43520	50.6806	1.51089	0.423918	3.5641	0.000365102	0.00447889	TRUE
	AT4G38520	727.648	1.2208	0.254821	4.79083	1.66092e-06	4.36996e-05	TRUE
	AT1G70230	491.392	1.35587	0.288398	4.70136	2.58429e-06	6.48036e-05	TRUE
	AT1G16500	262.954	2.58298	0.364581	7.08479	1.39258e-12	1.48909e-10	TRUE
	AT5G65310	1289.46	1.29285	0.287676	4.49414	6.98527e-06	0.000152987	TRUE
	AT5G20830	1942.07	1.3057	0.280427	4.6561	3.2225e-06	7.89773e-05	TRUE
	AT3G30775	1450.86	1.22648	0.330367	3.71248	0.00020524	0.00282782	TRUE
	AT5G27060	157.937	1.67426	0.47695	3.51035	0.000447516	0.00531386	TRUE
	AT4G15500	46.7632	1.52636	0.382026	3.99543	6.45762e-05	0.00107606	TRUE
	AT1G52900	16.4571	5.46372	1.19813	4.56021	5.11019e-06	0.00011625	TRUE
	AT1G06160	246.407	1.92357	0.556019	3.45954	0.000541097	0.00621112	TRUE
	AT5G66540	147.485	1.0803	0.293423	3.6817	0.00023168	0.00310271	TRUE
	AT5G25890	138.955	1.20715	0.27971	4.31573	1.59074e-05	0.000318085	TRUE
	AT5G20110	84.9707	1.54856	0.42394	3.65278	0.000259414	0.00340818	TRUE
	AT5G49665	316.412	1.94748	0.393269	4.95204	7.34411e-07	2.13449e-05	TRUE
	AT2G45970	180.09	1.18701	0.275965	4.3013	1.69796e-05	0.000336162	TRUE
	AT3G14850	334.501	4.07455	0.239858	16.9873	1.01905e-64	1.01885e-60	TRUE
	AT4G37390	142.209	3.80167	0.691003	5.50167	3.76217e-08	1.49857e-06	TRUE
	AT5G46330	1615.83	1.10139	0.217661	5.06012	4.18986e-07	1.29491e-05	TRUE
	AT5G47060	198.644	2.07238	0.430576	4.81304	1.4865e-06	3.94217e-05	TRUE
	AT5G05965	32.0719	3.05135	0.582011	5.24278	1.58178e-07	5.46276e-06	TRUE
	AT3G01720	670.106	1.06265	0.227769	4.66547	3.07906e-06	7.57306e-05	TRUE
	AT4G26540	146.913	1.27039	0.327789	3.87564	0.000106343	0.00163698	TRUE
	AT1G72470	212.621	1.28328	0.291591	4.40095	1.07779e-05	0.000225907	TRUE
	AT3G57800	867.887	1.30661	0.240882	5.42425	5.81973e-08	2.22507e-06	TRUE
	AT5G24530	5812.79	1.37718	0.345743	3.98325	6.79802e-05	0.00112064	TRUE
	AT5G43570	5.24397	5.68924	1.51492	3.75548	0.000173012	0.00247111	TRUE
	AT1G66860	48.6867	7.93828	1.33758	5.9348	2.94211e-09	1.49316e-07	TRUE
	AT3G52190	178.823	1.06775	0.240806	4.43407	9.24686e-06	0.000196279	TRUE
	AT1G17170	32.2605	2.06279	0.54974	3.7523	0.000175222	0.00249377	TRUE
	AT3G23160	202.661	1.11653	0.237079	4.70955	2.48268e-06	6.26024e-05	TRUE
	AT1G17840	1180.33	1.61158	0.249039	6.4712	9.7227e-11	6.99335e-09	TRUE
	AT1G78170	100.201	3.6533	0.418622	8.72695	2.61631e-18	8.86707e-16	TRUE
	AT2G28680	24.0306	7.88741	1.40362	5.61932	1.91711e-08	8.07043e-07	TRUE
	AT5G56040	276.032	1.42925	0.340924	4.19227	2.76175e-05	0.000516112	TRUE
	AT1G21980	754.952	1.37044	0.23708	5.78051	7.44766e-09	3.43934e-07	TRUE
	AT2G23560	38.6826	2.2319	0.585251	3.81358	0.00013697	0.00203784	TRUE
	AT5G40700	67.3155	1.81099	0.35315	5.12812	2.92651e-07	9.37795e-06	TRUE
	AT1G53340	29.4585	2.20744	0.611568	3.60947	0.00030682	0.00389534	TRUE
	AT3G52780	22.4172	3.82699	1.15758	3.30602	0.000946298	0.00976881	TRUE
	AT5G25810	27.217	3.36258	0.650825	5.16663	2.38349e-07	7.82598e-06	TRUE
	AT1G68530	8194.41	1.04289	0.172321	6.052	1.43057e-09	7.92082e-08	TRUE
	AT5G14940	268.203	1.71685	0.425114	4.03857	5.37782e-05	0.000920676	TRUE
	AT1G76090	500.574	1.59051	0.360005	4.41803	9.96024e-06	0.00021024	TRUE
	AT1G10580	592.634	1.04827	0.281396	3.72524	0.000195129	0.00271902	TRUE
	AT5G43980	50.9491	1.21038	0.350369	3.45459	0.000551129	0.00630456	TRUE
	AT2G21840	15.4434	2.42781	0.695295	3.49177	0.00047983	0.00560437	TRUE
	AT3G27170	539.382	1.39624	0.374508	3.72822	0.000192841	0.00269277	TRUE
	AT4G27870	1140.51	1.32662	0.24156	5.49189	3.97651e-08	1.5808e-06	TRUE
	AT3G47200	9.60139	6.56482	1.53485	4.27717	1.89282e-05	0.000367707	TRUE
	AT2G36630	1515.01	1.44263	0.24776	5.82268	5.79125e-09	2.76377e-07	TRUE
	AT5G17760	580.847	1.20516	0.347785	3.46524	0.000529767	0.00610913	TRUE
	AT5G47140	376.57	1.23707	0.266745	4.63764	3.52414e-06	8.47106e-05	TRUE
	AT2G30770	1418.66	4.44158	1.18489	3.74852	0.00017788	0.00252082	TRUE
	AT5G65925	91.0519	2.00154	0.306362	6.53325	6.4359e-11	4.74879e-09	TRUE
	AT1G71110	226.242	1.33983	0.22017	6.08544	1.16175e-09	6.62701e-08	TRUE
	AT4G05410	98.4366	1.5191	0.40086	3.7896	0.000150892	0.00220095	TRUE
	AT1G35530	22.618	2.42049	0.633541	3.82057	0.000133146	0.00199131	TRUE
	AT3G12230	6.15155	5.92228	1.63101	3.63105	0.000282272	0.00364384	TRUE
	AT4G25320	192.104	1.22918	0.294652	4.17163	3.02424e-05	0.000558897	TRUE
	AT3G25890	389.786	1.66231	0.285228	5.828	5.60939e-09	2.69628e-07	TRUE
	AT5G62900	208.864	1.16418	0.315482	3.69016	0.00022411	0.00301366	TRUE
	AT3G03440	298.438	1.18534	0.243913	4.85971	1.17558e-06	3.22897e-05	TRUE
	AT5G11590	43.8169	1.81572	0.415552	4.36942	1.24579e-05	0.000256547	TRUE
	AT3G23510	151.714	2.17963	0.383723	5.68022	1.34519e-08	5.84747e-07	TRUE
	AT1G28210	85.8092	1.70123	0.343269	4.95597	7.19712e-07	2.10093e-05	TRUE
	AT5G39050	2274.49	2.44708	0.557949	4.38586	1.1553e-05	0.000240139	TRUE
	AT5G59220	1464.37	1.46016	0.391958	3.72529	0.000195087	0.00271902	TRUE
	AT4G15417	64.6466	2.4071	0.651364	3.69548	0.000219471	0.00296523	TRUE
	AT1G22410	2839.94	1.13118	0.289837	3.90282	9.50785e-05	0.00148589	TRUE
	AT1G73210	235.26	1.54984	0.374721	4.13599	3.53435e-05	0.000639573	TRUE
	AT2G19190	604.4	2.94287	0.563843	5.21931	1.79594e-07	6.0867e-06	TRUE
	AT5G55200	148.701	1.14965	0.272698	4.21585	2.48839e-05	0.000472983	TRUE
	AT1G06963	9.57553	4.64826	1.21996	3.81017	0.00013887	0.00205998	TRUE
	AT1G48370	88.9726	1.63934	0.405711	4.04066	5.3301e-05	0.000914072	TRUE
	AT4G28560	14.2205	2.77111	0.739574	3.7469	0.000179031	0.00253355	TRUE
	AT1G72330	511.593	1.54373	0.429853	3.5913	0.000329035	0.00411727	TRUE
	AT4G36240	35.2885	2.26595	0.582794	3.88808	0.000101039	0.00156618	TRUE
	AT1G58340	268.402	2.49215	0.592665	4.20499	2.61088e-05	0.000493452	TRUE
	AT2G46370	5469.67	1.06221	0.285959	3.71454	0.000203573	0.00281668	TRUE
	AT5G48180	2713.12	1.0889	0.22944	4.74592	2.07557e-06	5.30052e-05	TRUE
	AT3G12220	112.039	1.97691	0.396771	4.9825	6.27672e-07	1.8539e-05	TRUE
	AT2G18620	9.65038	6.56652	1.4621	4.49115	7.084e-06	0.000154811	TRUE
	AT1G29160	40.1949	3.48851	0.617495	5.64946	1.60952e-08	6.90642e-07	TRUE
	AT1G51800	1093.88	2.11291	0.279173	7.56844	3.77731e-14	5.56947e-12	TRUE
	AT2G27770	89.3578	1.15838	0.315898	3.66693	0.000245479	0.00324643	TRUE
	AT1G08300	130.148	1.27074	0.379117	3.35185	0.000802723	0.00857438	TRUE
	AT4G14440	615.993	2.15278	0.339137	6.3478	2.18416e-10	1.45581e-08	TRUE
	AT5G64890	21.0874	3.10281	0.851082	3.64573	0.000266639	0.00347796	TRUE
	AT2G47485	192.076	1.90727	0.38242	4.98736	6.12084e-07	1.81322e-05	TRUE
	AT3G57010	46.4609	3.30829	0.777288	4.2562	2.07935e-05	0.000400952	TRUE
	AT5G23220	28.9725	8.15638	1.27357	6.40434	1.51019e-10	1.03773e-08	TRUE
	AT3G16330	32.1704	2.61547	0.609236	4.29303	1.7625e-05	0.00034688	TRUE
	AT3G05880	493.065	1.44628	0.246845	5.85906	4.65505e-09	2.27829e-07	TRUE
	AT2G35700	21.5355	2.96989	0.683077	4.34781	1.37501e-05	0.000279987	TRUE
	AT1G02220	497.182	2.71974	0.373303	7.28561	3.20219e-13	3.97708e-11	TRUE
	AT4G35190	4.91022	5.59559	1.54201	3.62876	0.000284781	0.00366677	TRUE
	AT4G11650	2226.84	5.45331	1.64305	3.31901	0.000903371	0.00938868	TRUE
	AT1G73830	73.3697	1.84857	0.375334	4.92515	8.42965e-07	2.40113e-05	TRUE
	AT1G21520	579.39	2.551	0.489905	5.20712	1.91793e-07	6.4132e-06	TRUE
	AT4G26260	118.383	4.61884	1.22833	3.76025	0.000169746	0.00242792	TRUE
	AT2G30660	32.571	5.43272	1.20753	4.49903	6.8265e-06	0.000150333	TRUE
	AT5G11520	1501.55	1.02368	0.243022	4.21229	2.5279e-05	0.000479284	TRUE
	AT5G53820	9.78156	3.62201	1.00182	3.61542	0.000299856	0.00381906	TRUE
	AT1G19200	86.7828	1.73703	0.50551	3.4362	0.000589927	0.00667583	TRUE
	AT1G15420	167.369	1.03388	0.30808	3.35586	0.00079118	0.00847372	TRUE
	AT4G36640	671.027	1.3179	0.262441	5.02171	5.12138e-07	1.55247e-05	TRUE
	AT1G64940	14.7499	3.91035	1.08884	3.5913	0.000329031	0.00411727	TRUE
	AT5G61780	4361.57	1.1228	0.269051	4.17318	3.00377e-05	0.000556142	TRUE
	AT5G61430	102.751	3.50978	0.531321	6.60577	3.95448e-11	3.0413e-09	TRUE
	AT3G11402	70.1011	2.54458	0.513993	4.95062	7.3979e-07	2.147e-05	TRUE
	AT1G25450	70.0748	1.57189	0.428082	3.67193	0.000240725	0.00319777	TRUE
	AT5G41800	513.787	1.03999	0.239862	4.33579	1.45236e-05	0.000293052	TRUE
	AT2G02990	194.659	4.00044	0.707911	5.65104	1.59477e-08	6.85785e-07	TRUE
	AT1G53470	33.0889	2.81504	0.545992	5.15583	2.52505e-07	8.22327e-06	TRUE
	AT3G55130	2313.46	1.48591	0.276796	5.36827	7.94955e-08	2.96013e-06	TRUE
	AT1G30700	645.96	2.98646	0.605632	4.93115	8.17465e-07	2.33181e-05	TRUE
	AT2G04100	288.677	2.35847	0.639913	3.6856	0.000228161	0.0030599	TRUE
	AT2G23470	61.3971	1.33699	0.327961	4.07667	4.56845e-05	0.000802731	TRUE
	AT5G49680	225.331	1.23016	0.263073	4.67612	2.92356e-06	7.22613e-05	TRUE
	AT1G67070	232.662	1.94082	0.299879	6.47201	9.67048e-11	6.9809e-09	TRUE
	AT1G79450	123.359	2.00835	0.533088	3.76738	0.000164967	0.00236465	TRUE
	AT3G19850	772.366	1.12994	0.339808	3.32524	0.000883414	0.00924372	TRUE
	AT3G28920	818.805	1.16687	0.24119	4.83797	1.31169e-06	3.5565e-05	TRUE
	AT2G43580	93.9746	6.18155	0.791479	7.81012	5.71334e-15	1.03858e-12	TRUE
	AT5G07610	86.2179	2.05415	0.301318	6.81721	9.28278e-12	8.39903e-10	TRUE
	AT4G30560	143.226	1.40908	0.258758	5.44557	5.16408e-08	2.01289e-06	TRUE
	AT5G60950	251.254	1.28991	0.386151	3.34044	0.000836466	0.00884972	TRUE
	AT1G26400	7.28272	6.16594	1.63615	3.76856	0.00016419	0.00235519	TRUE
	AT3G60120	100.469	3.17856	0.779854	4.07584	4.58476e-05	0.000804183	TRUE
	AT1G03457	102.242	1.20289	0.301602	3.98833	6.65391e-05	0.00110416	TRUE
	AT3G59220	39.7438	2.8063	0.562862	4.98576	6.17176e-07	1.8256e-05	TRUE
	AT3G25870	237.028	1.52852	0.441724	3.46034	0.000539488	0.00620334	TRUE
	AT5G67470	410.672	1.06174	0.222163	4.77912	1.76066e-06	4.60211e-05	TRUE
	AT3G58570	448.755	1.39814	0.201872	6.92585	4.33367e-12	4.33281e-10	TRUE
	AT2G29470	289.395	4.64841	1.16079	4.00451	6.21457e-05	0.0010425	TRUE
	AT1G14920	788.343	1.85602	0.286231	6.48434	8.91207e-11	6.48021e-09	TRUE
	AT1G65610	237.224	2.61658	0.68791	3.80367	0.000142569	0.00210703	TRUE
	AT3G25730	130.532	2.73499	0.355089	7.70228	1.33658e-14	2.20878e-12	TRUE
	AT2G30490	3033.72	1.0741	0.31051	3.45915	0.000541885	0.00621303	TRUE
	AT2G34070	1311.24	1.71931	0.382552	4.4943	6.97981e-06	0.000152987	TRUE
	AT1G55020	1308.16	2.67663	0.366959	7.29407	3.00724e-13	3.7583e-11	TRUE
	AT2G46150	174.662	2.64813	0.503006	5.26461	1.40486e-07	4.98962e-06	TRUE
	AT2G04240	476.455	1.10023	0.286402	3.84157	0.000122252	0.00184774	TRUE
	AT5G54100	115.377	1.25736	0.26878	4.67802	2.89664e-06	7.17734e-05	TRUE
	AT4G05120	325.25	1.79188	0.374627	4.7831	1.72613e-06	4.51777e-05	TRUE
	AT3G60980	252.058	1.22762	0.24806	4.94886	7.465e-07	2.16333e-05	TRUE
	AT1G62320	31.5813	1.55273	0.468893	3.31147	0.000928057	0.00961027	TRUE
	AT1G15380	418.488	1.95041	0.549011	3.55259	0.000381451	0.00463925	TRUE
	AT3G54880	249.233	1.23877	0.313943	3.94584	7.95218e-05	0.00128546	TRUE
	AT4G36920	278.819	1.63552	0.256556	6.37489	1.83097e-10	1.22449e-08	TRUE
	AT1G49470	499.452	1.75674	0.246766	7.11905	1.08672e-12	1.21397e-10	TRUE
	AT2G02080	841.44	1.06379	0.280146	3.79727	0.000146298	0.00214785	TRUE
	AT1G51780	127.384	4.32649	0.769802	5.62026	1.90672e-08	8.04363e-07	TRUE
	AT1G74080	38.5864	5.68296	1.11903	5.07846	3.80505e-07	1.18884e-05	TRUE
	AT2G31240	159.847	1.09308	0.330077	3.3116	0.00092763	0.00961027	TRUE
	AT1G14170	142.581	1.72801	0.358506	4.82004	1.43531e-06	3.83185e-05	TRUE
	AT5G20790	24.0376	3.41479	0.796968	4.28473	1.82965e-05	0.000356934	TRUE
	AT5G54530	123.21	1.33095	0.339083	3.92514	8.66806e-05	0.00137779	TRUE
	AT2G18650	66.395	1.46093	0.418192	3.49344	0.000476842	0.00558251	TRUE
	AT3G04670	549.269	1.04006	0.209932	4.95428	7.25985e-07	2.11307e-05	TRUE
	AT4G18910	239.236	1.43311	0.272739	5.2545	1.48424e-07	5.20681e-06	TRUE
	AT1G29195	22.8256	2.44891	0.65289	3.75088	0.000176214	0.00250432	TRUE
	AT5G13320	948.651	1.5194	0.450971	3.36917	0.000753956	0.00815807	TRUE
	AT3G16460	1452.56	2.55025	0.321834	7.92413	2.29758e-15	4.37546e-13	TRUE
	AT2G45850	12252.4	6.03863	0.205125	29.4389	1.74872e-190	3.49674e-186	TRUE
	AT3G50040	26.5853	1.91117	0.531509	3.59574	0.000323469	0.00405523	TRUE
	AT3G07650	37.3773	1.46603	0.441153	3.32318	0.000889989	0.00929792	TRUE
	AT3G22240	61.9948	2.49791	0.505601	4.94047	7.79344e-07	2.23905e-05	TRUE
	AT1G68050	31.3772	2.48246	0.669953	3.70543	0.000211032	0.00287648	TRUE
	AT2G40940	1509.17	1.55777	0.249481	6.24404	4.26409e-10	2.67288e-08	TRUE
	AT3G47600	182.013	1.388	0.28692	4.8376	1.31418e-06	3.5565e-05	TRUE
	AT1G10680	115.594	9.18862	1.23689	7.42879	1.09595e-13	1.49079e-11	TRUE
	AT2G33170	586.39	1.54922	0.28621	5.4129	6.20135e-08	2.34409e-06	TRUE
	AT2G33175	20.0335	4.09331	0.757068	5.40679	6.41637e-08	2.41623e-06	TRUE
	AT2G44770	393.485	1.20958	0.250095	4.83648	1.32156e-06	3.56624e-05	TRUE
	AT4G22770	161.771	5.5005	0.407595	13.495	1.67352e-41	5.57729e-38	TRUE
	AT2G38310	776.744	1.60791	0.390113	4.12167	3.76142e-05	0.000675771	TRUE
	AT1G03790	48.6462	5.02826	0.979491	5.13354	2.84339e-07	9.15562e-06	TRUE
	AT4G12090	34.7366	1.52457	0.408235	3.73453	0.000188065	0.00263713	TRUE
	AT2G39681	158.544	1.26979	0.317251	4.0025	6.26771e-05	0.00104966	TRUE
	AT2G39350	136.458	1.87397	0.525653	3.56503	0.000363809	0.0044685	TRUE
	AT5G10625	151.866	2.72608	0.708902	3.84549	0.000120311	0.00182253	TRUE
	AT4G36110	200.633	2.13536	0.248173	8.60433	7.67624e-18	2.39835e-15	TRUE
	AT4G37990	1377	4.70724	1.34111	3.50996	0.000448175	0.00531853	TRUE
	AT1G60640	125.38	1.11744	0.300546	3.71802	0.000200787	0.00278674	TRUE
	AT1G18100	6.87747	6.08087	1.46484	4.15123	3.30695e-05	0.000604689	TRUE
	AT2G31360	1381.37	1.21323	0.267325	4.5384	5.66826e-06	0.000127638	TRUE
	AT5G23870	317.486	2.03239	0.207804	9.7803	1.36806e-22	1.13983e-19	TRUE
	AT2G25930	341.252	1.01464	0.25215	4.02396	5.72278e-05	0.000973067	TRUE
	AT3G57510	9.88475	5.61092	1.54264	3.63721	0.000275611	0.00356937	TRUE
	AT2G28350	279.617	1.40101	0.285907	4.90023	9.57261e-07	2.68087e-05	TRUE
	AT4G23040	370.118	1.34074	0.200273	6.69454	2.16346e-11	1.81007e-09	TRUE
	AT1G77840	982.927	1.23104	0.252474	4.8759	1.08316e-06	2.99155e-05	TRUE
	AT5G52882	1330.4	1.85685	0.369934	5.0194	5.18322e-07	1.5609e-05	TRUE
	AT5G04860	418.004	1.1235	0.219381	5.12125	3.03515e-07	9.67955e-06	TRUE
	AT4G18350	14.0492	5.21446	1.3703	3.80533	0.000141613	0.00209755	TRUE
	AT4G16146	273.581	2.07099	0.328718	6.3002	2.97253e-10	1.92983e-08	TRUE
	AT4G16141	68.179	1.23329	0.332372	3.71056	0.000206798	0.0028357	TRUE
	AT5G07620	41.3126	2.41505	0.52851	4.56955	4.88779e-06	0.000111954	TRUE
	AT1G53035	47.9624	2.99215	0.424477	7.04903	1.80163e-12	1.87632e-10	TRUE
	AT5G38530	206.926	1.18545	0.241076	4.91731	8.77398e-07	2.49211e-05	TRUE
	AT4G36380	116.973	1.4121	0.327221	4.31545	1.59282e-05	0.000318181	TRUE
	AT1G02575	14.5997	6.18585	1.30649	4.73471	2.19371e-06	5.55963e-05	TRUE
	AT3G57490	112.627	1.36157	0.346134	3.93366	8.36617e-05	0.00134046	TRUE
	AT5G24655	69.2272	2.40109	0.60576	3.96376	7.37789e-05	0.00120137	TRUE
	AT2G16710	543.701	1.00688	0.285837	3.52257	0.000427387	0.00512288	TRUE
	AT1G69870	3321.58	1.14823	0.200087	5.73867	9.54236e-09	4.32673e-07	TRUE
	AT2G16720	381.283	1.1942	0.273046	4.37361	1.22211e-05	0.000252192	TRUE
	AT3G46640	209.89	1.22903	0.30584	4.01855	5.85577e-05	0.000992305	TRUE
	AT5G39760	277.507	1.36263	0.236587	5.75954	8.4343e-09	3.85323e-07	TRUE
	AT2G25620	155.793	1.90408	0.246168	7.73487	1.0351e-14	1.7843e-12	TRUE
	AT3G02230	776.157	1.02316	0.288029	3.55229	0.000381887	0.00463925	TRUE
	AT3G60450	286.301	1.4291	0.319968	4.46637	7.95566e-06	0.000172166	TRUE
	AT2G26290	32.2125	2.73326	0.662567	4.12526	3.70313e-05	0.000666496	TRUE
	AT1G16510	454.439	2.27276	0.579916	3.91913	8.88703e-05	0.00140478	TRUE
	AT3G46820	460.922	1.11981	0.214307	5.22525	1.73922e-07	5.94485e-06	TRUE
	AT5G24230	38.1335	1.83436	0.442008	4.15006	3.32393e-05	0.000606989	TRUE
	AT1G02310	59.6535	2.58024	0.761319	3.38916	0.000701059	0.00769395	TRUE
	AT1G43910	202.99	1.89754	0.406078	4.67284	2.97065e-06	7.33346e-05	TRUE
	AT5G50350	309.642	1.22798	0.290606	4.22558	2.38324e-05	0.000453859	TRUE
	AT1G07090	534.545	1.74248	0.294641	5.91392	3.3407e-09	1.68264e-07	TRUE
	AT3G59900	39.9796	2.43764	0.56001	4.35286	1.34375e-05	0.000274459	TRUE
	AT1G63840	493.945	1.32572	0.398742	3.32476	0.000884961	0.00925506	TRUE
	AT2G19450	229.005	2.59966	0.401455	6.47558	9.44471e-11	6.84263e-09	TRUE
	AT1G02230	25.0501	2.40283	0.659491	3.64346	0.000269001	0.00350191	TRUE
	AT5G55180	952.955	1.4454	0.280429	5.15424	2.54664e-07	8.26665e-06	TRUE
	AT5G59980	52.6863	1.53434	0.41268	3.71798	0.000200825	0.00278674	TRUE
	AT4G02710	78.6457	1.1776	0.289633	4.06583	4.78627e-05	0.000835134	TRUE
	AT3G50650	189.907	1.79702	0.355436	5.05583	4.28522e-07	1.32233e-05	TRUE
	AT1G27565	29.7115	5.71975	0.939294	6.08941	1.13326e-09	6.49302e-08	TRUE
	AT1G32180	19.2518	7.56617	1.2858	5.8844	3.99504e-09	1.98225e-07	TRUE
	AT4G05440	105.145	1.32428	0.357195	3.70743	0.000209371	0.00285855	TRUE
	AT3G11600	51.923	2.27573	0.630881	3.60723	0.000309485	0.00391179	TRUE
	AT3G63090	56.9722	1.52663	0.331678	4.60275	4.16946e-06	9.78551e-05	TRUE
	AT4G26080	4029.04	1.14295	0.131149	8.71492	2.90963e-18	9.69682e-16	TRUE
	AT4G25260	230.928	1.00011	0.301046	3.3221	0.000893425	0.00932407	TRUE
	AT2G28570	62.1692	1.41787	0.372736	3.80397	0.000142398	0.00210606	TRUE
	AT5G59490	107.141	4.1582	0.433791	9.58572	9.1814e-22	6.11971e-19	TRUE
	AT5G44585	29.4772	3.00799	0.810839	3.70972	0.000207488	0.00284173	TRUE
	AT5G08130	3423.8	1.02454	0.21797	4.70037	2.59684e-06	6.49081e-05	TRUE
	AT2G39518	95.0387	2.68118	0.794209	3.37592	0.000735706	0.0080039	TRUE
	AT5G44910	134.459	1.86124	0.46441	4.00774	6.13019e-05	0.00103094	TRUE
	AT1G48500	32.7198	3.05294	0.57384	5.32018	1.03662e-07	3.76878e-06	TRUE
	AT3G23175	30.111	8.21256	1.365	6.01653	1.78195e-09	9.65633e-08	TRUE
	AT2G44080	640.988	2.43991	0.341783	7.13875	9.41836e-13	1.07005e-10	TRUE
	AT2G22770	373.116	1.89472	0.367025	5.16236	2.43853e-07	7.9805e-06	TRUE
	AT2G29540	39.4352	1.54241	0.428415	3.60026	0.000317896	0.0040004	TRUE
	AT5G41900	214.582	3.15871	0.473155	6.67586	2.45794e-11	2.00608e-09	TRUE
	AT5G40730	100.617	3.14691	0.47425	6.63555	3.23291e-11	2.55515e-09	TRUE
	AT5G07200	23.5352	3.56417	0.960409	3.7111	0.000206362	0.00283213	TRUE
	AT1G51420	114.059	10.1326	1.20636	8.39932	4.49058e-17	1.12242e-14	TRUE
	AT5G60280	205.233	1.21484	0.356964	3.40327	0.000665845	0.0073804	TRUE
	AT3G59820	281.266	1.71262	0.329375	5.19961	1.99703e-07	6.64435e-06	TRUE
	AT4G01240	7.81705	6.26464	1.43701	4.35949	1.30368e-05	0.000266821	TRUE
	AT2G38940	167.032	2.24476	0.668352	3.35864	0.000783257	0.00840236	TRUE
	AT4G01870	2174.93	1.47419	0.307423	4.79531	1.62424e-06	4.27908e-05	TRUE
	AT2G21850	145.053	1.65257	0.359387	4.5983	4.25955e-06	9.92704e-05	TRUE
	AT4G16250	340.948	1.02665	0.208705	4.91914	8.69262e-07	2.47251e-05	TRUE
	AT4G27840	151.679	1.63888	0.242175	6.76734	1.31171e-11	1.13545e-09	TRUE
	AT5G55550	313.052	1.19657	0.224095	5.33956	9.31713e-08	3.43563e-06	TRUE
	AT4G23030	150.737	1.68065	0.458157	3.66828	0.00024419	0.00323581	TRUE
	AT3G04010	786.752	1.20728	0.320776	3.76363	0.000167462	0.00239869	TRUE
	AT2G43870	12.8979	6.9875	1.35789	5.14587	2.66282e-07	8.6019e-06	TRUE
	AT3G28007	65.9428	1.39876	0.385754	3.62603	0.000287811	0.00368914	TRUE
	AT1G04220	38.5976	5.07547	0.701575	7.23439	4.67628e-13	5.46824e-11	TRUE
	AT1G62990	52.9087	2.28172	0.639618	3.56731	0.000360667	0.00443628	TRUE
	AT1G36640	9.85902	6.60307	1.55536	4.24537	2.18228e-05	0.000418781	TRUE
	AT2G41240	81.9191	1.25124	0.370847	3.37401	0.000740825	0.00804254	TRUE
	AT2G18196	33.8912	2.42184	0.508146	4.76604	1.87884e-06	4.87913e-05	TRUE
	AT1G48780	72.6304	1.06567	0.319386	3.33663	0.000848005	0.00895285	TRUE
	AT2G42280	151.454	1.78623	0.448508	3.98261	6.81618e-05	0.0011227	TRUE
	AT5G07440	1590.41	1.94674	0.360653	5.39783	6.74532e-08	2.53533e-06	TRUE
	AT4G30470	775.902	1.05317	0.290411	3.62649	0.000287296	0.00368491	TRUE
	AT5G48820	16.0297	3.78677	0.898997	4.21222	2.52873e-05	0.000479284	TRUE
	AT5G55930	300.097	1.45105	0.393258	3.68981	0.000224418	0.00301576	TRUE
	AT2G38240	778.724	2.66371	0.407182	6.54182	6.07758e-11	4.5346e-09	TRUE
	AT5G62260	34.1095	2.21264	0.52646	4.20287	2.63555e-05	0.000496705	TRUE
	AT2G23150	432.661	1.25423	0.277823	4.5145	6.34671e-06	0.000141167	TRUE
	AT1G71880	2279.17	1.58979	0.274799	5.78526	7.23993e-09	3.36674e-07	TRUE
	AT3G30180	632.755	1.96832	0.412319	4.77376	1.80814e-06	4.71849e-05	TRUE
	AT1G73220	9.98282	5.63261	1.43834	3.91605	9.00111e-05	0.00142169	TRUE
	AT2G44790	131.92	3.22425	0.798525	4.03776	5.39644e-05	0.000923072	TRUE
	AT5G13490	435.363	1.33587	0.395671	3.3762	0.000734945	0.00799998	TRUE
	AT2G23790	523.195	1.64333	0.321844	5.10599	3.29068e-07	1.04445e-05	TRUE
	AT1G16540	288.365	1.05641	0.243461	4.33912	1.43051e-05	0.000289813	TRUE
	AT1G43160	497.433	3.62112	0.546078	6.63115	3.33087e-11	2.61192e-09	TRUE
	AT1G02580	31.5121	3.61721	0.834101	4.33666	1.44664e-05	0.000292487	TRUE
	AT1G55690	237.777	1.12122	0.320663	3.49657	0.000471285	0.00554017	TRUE
	AT1G29300	92.5956	1.16964	0.33239	3.51887	0.000433383	0.00518361	TRUE
	AT1G61255	34.5584	3.54747	0.565922	6.26847	3.64603e-10	2.29988e-08	TRUE
	AT5G63990	177.389	1.41525	0.284312	4.97779	6.43144e-07	1.89401e-05	TRUE
	AT5G24600	21.0945	2.46859	0.724158	3.40892	0.000652213	0.00725745	TRUE
	AT4G19120	471.138	1.64742	0.343206	4.80009	1.58592e-06	4.18364e-05	TRUE
	AT5G47740	11.4337	4.91417	1.23147	3.99047	6.59419e-05	0.00109607	TRUE
	AT5G62350	3873.57	1.00479	0.288695	3.48047	0.000500541	0.00581908	TRUE
	AT2G40750	321.703	2.00709	0.435284	4.61099	4.00755e-06	9.47222e-05	TRUE
	AT1G02460	60.8544	1.86703	0.411775	4.53409	5.78513e-06	0.000129686	TRUE
	AT2G29490	209.659	1.62043	0.483869	3.34891	0.000811303	0.00862916	TRUE
	AT4G17430	108.631	1.163	0.309137	3.76208	0.000168504	0.00241188	TRUE
	AT2G01890	115.576	2.26167	0.529861	4.26842	1.96865e-05	0.000380339	TRUE
	AT1G75580	57.634	2.64335	0.455616	5.80169	6.56481e-09	3.07424e-07	TRUE
	AT1G04310	163.247	1.8661	0.249042	7.4931	6.72636e-14	9.47185e-12	TRUE
	AT3G03530	34.5181	3.50159	0.96618	3.62416	0.000289905	0.0037136	TRUE
	AT2G06995	27.9064	1.85439	0.47489	3.90489	9.42674e-05	0.00147609	TRUE
	AT1G22900	55.1279	1.41473	0.362683	3.90074	9.58995e-05	0.00149579	TRUE
	AT1G62305	186.857	1.18015	0.256948	4.59295	4.37024e-06	0.000101377	TRUE
	AT5G02190	70.3054	3.26231	0.429839	7.58961	3.2088e-14	4.84791e-12	TRUE
	AT5G38690	186.485	1.30831	0.240548	5.43886	5.36237e-08	2.074e-06	TRUE
	AT5G24910	10.8618	4.24992	1.07788	3.94283	8.05256e-05	0.00129797	TRUE
	AT1G05680	40.1981	2.41247	0.605806	3.98224	6.82676e-05	0.00112304	TRUE
	AT3G58660	177.214	1.09584	0.325999	3.36148	0.000775261	0.00834345	TRUE

## Sheet: OE11vsWT.downGene
	Sheet4: Down-regulated genes of AHL9-OE11 versus WT.
	rownames.res.	baseMean	log2FoldChange	lfcSE	stat	pvalue	padj	bDiff
	AT5G25130	568.633	-1.30895	0.22962	-5.70051	1.1945e-08	5.26106e-07	TRUE
	AT1G75280	1610.04	-1.01949	0.247418	-4.12052	3.7802e-05	0.000677927	TRUE
	AT4G36360	693.774	-1.79663	0.526994	-3.40921	0.000651513	0.0072537	TRUE
	AT1G76240	332.692	-1.80844	0.539198	-3.35394	0.000796695	0.00852366	TRUE
	AT2G35710	499.326	-1.75974	0.386429	-4.55385	5.26741e-06	0.000119418	TRUE
	AT3G21870	107.053	-1.59487	0.428173	-3.72483	0.00019545	0.0027216	TRUE
	AT1G49450	842.396	-1.5116	0.418237	-3.61421	0.000301264	0.0038321	TRUE
	AT4G18340	421.324	-1.44242	0.294447	-4.89873	9.6459e-07	2.69762e-05	TRUE
	AT3G57450	1723.54	-1.72031	0.247217	-6.95869	3.43449e-12	3.4861e-10	TRUE
	AT1G11100	88.4859	-1.20639	0.358002	-3.36978	0.000752275	0.00814428	TRUE
	AT5G56500	317.862	-1.04154	0.278786	-3.736	0.000186971	0.00262732	TRUE
	AT1G23390	3855.24	-1.17172	0.318411	-3.6799	0.000233322	0.00311865	TRUE
	AT5G21940	3519.92	-1.11314	0.241921	-4.60125	4.19964e-06	9.84197e-05	TRUE
	AT3G14200	1437.38	-2.74035	0.377168	-7.26558	3.71445e-13	4.44756e-11	TRUE
	AT3G12580	48831.5	-2.62516	0.380749	-6.89471	5.39738e-12	5.18875e-10	TRUE
	AT4G35985	1039.51	-1.50462	0.295155	-5.09774	3.43737e-07	1.08413e-05	TRUE
	AT2G37460	1019.57	-1.44604	0.186034	-7.77295	7.66819e-15	1.34503e-12	TRUE
	AT4G08300	688.325	-1.05353	0.2635	-3.99819	6.38276e-05	0.00106714	TRUE
	AT1G16130	741.251	-2.09823	0.30849	-6.80162	1.03452e-11	9.19389e-10	TRUE
	AT1G80840	6198.68	-1.22138	0.327982	-3.72393	0.000196149	0.00272944	TRUE
	AT1G19210	62.7579	-3.15727	0.721882	-4.37366	1.22179e-05	0.000252192	TRUE
	AT1G74100	5031.07	-1.12878	0.260314	-4.33623	1.44948e-05	0.000292766	TRUE
	AT2G40140	2707.45	-1.0885	0.196113	-5.55039	2.85038e-08	1.17518e-06	TRUE
	AT5G52320	1918.37	-1.4039	0.383933	-3.65664	0.000255546	0.00336842	TRUE
	AT5G15350	748.649	-1.1053	0.250256	-4.41666	1.00239e-05	0.000210987	TRUE
	AT1G17147	237.703	-2.25567	0.326231	-6.91435	4.70012e-12	4.60704e-10	TRUE
	AT5G45310	181.94	-1.25689	0.373338	-3.36663	0.000760932	0.00822021	TRUE
	AT3G48100	429.834	-2.06519	0.266089	-7.76127	8.40811e-15	1.46199e-12	TRUE
	AT1G62420	189.836	-1.69226	0.466294	-3.62916	0.00028434	0.00366344	TRUE
	AT4G27280	1130.87	-1.16751	0.229552	-5.08601	3.65668e-07	1.14786e-05	TRUE
	AT2G32200	139.464	-2.23463	0.355682	-6.28266	3.32821e-10	2.11273e-08	TRUE
	AT2G29510	1157.78	-1.27535	0.311738	-4.0911	4.29336e-05	0.000758393	TRUE
	AT1G73670	1387.49	-1.10389	0.201348	-5.48253	4.19289e-08	1.65041e-06	TRUE
	AT1G56140	1973.64	-1.29224	0.256749	-5.0331	4.82615e-07	1.47028e-05	TRUE
	AT4G22710	457.498	-2.9846	0.370738	-8.05041	8.25163e-16	1.71875e-13	TRUE
	AT1G31280	1210.7	-1.72436	0.202415	-8.51894	1.61021e-17	4.59969e-15	TRUE
	AT3G57740	36.4661	-1.53144	0.426465	-3.591	0.000329411	0.00411938	TRUE
	AT1G66160	1421.79	-1.56263	0.189948	-8.22663	1.92561e-16	4.4258e-14	TRUE
	AT1G27170	186.786	-1.07125	0.27398	-3.90996	9.23115e-05	0.00145229	TRUE
	AT1G11960	2784.82	-1.04068	0.275316	-3.77995	0.000156857	0.00227284	TRUE
	AT5G48570	24610.1	-2.33615	0.274217	-8.51936	1.60431e-17	4.59969e-15	TRUE
	AT4G21740	400.759	-1.51446	0.261945	-5.7816	7.3992e-09	3.42487e-07	TRUE
	AT2G18328	411.417	-1.44288	0.355089	-4.06343	4.83573e-05	0.000842696	TRUE
	AT1G72910	713.048	-1.39654	0.401916	-3.47472	0.000511391	0.00592799	TRUE
	AT5G03120	104.814	-1.4531	0.287939	-5.04657	4.49819e-07	1.37743e-05	TRUE
	AT4G18220	9.31048	-3.22913	0.937779	-3.44338	0.000574488	0.00653811	TRUE
	AT5G41590	312.233	-1.53546	0.203507	-7.545	4.52295e-14	6.50655e-12	TRUE
	AT3G51910	993.466	-5.09206	0.36067	-14.1183	2.92818e-45	1.17104e-41	TRUE
	AT1G62630	526.036	-1.05022	0.16441	-6.38783	1.68259e-10	1.14051e-08	TRUE
	AT1G31540	4217.49	-1.32906	0.243641	-5.45499	4.89756e-08	1.91647e-06	TRUE
	AT5G36000	51.2834	-1.39367	0.366051	-3.80733	0.000140478	0.00208228	TRUE
	AT2G26330	491.709	-1.63458	0.322924	-5.06182	4.15277e-07	1.28543e-05	TRUE
	AT4G00970	2012.37	-2.39171	0.240903	-9.92811	3.14154e-23	2.73123e-20	TRUE
	AT1G33760	142.156	-1.5888	0.457008	-3.47651	0.000507978	0.00589184	TRUE
	AT5G39580	40.7344	-3.39147	0.559366	-6.06305	1.33564e-09	7.56586e-08	TRUE
	AT2G19620	173.274	-1.35733	0.285691	-4.75103	2.02384e-06	5.20162e-05	TRUE
	AT5G63500	156.984	-1.63442	0.423857	-3.85607	0.000115224	0.00175746	TRUE
	AT1G31335	147.235	-1.09734	0.291002	-3.77091	0.000162651	0.00233647	TRUE
	AT5G04840	49.1597	-1.97931	0.561388	-3.52573	0.000422312	0.00506572	TRUE
	AT2G21210	406.661	-1.45606	0.242854	-5.9956	2.02739e-09	1.07818e-07	TRUE
	AT2G05940	1489.01	-1.10924	0.234025	-4.73983	2.13895e-06	5.44154e-05	TRUE
	AT3G51895	1177.83	-1.40082	0.343654	-4.07626	4.57654e-05	0.000803446	TRUE
	AT2G20940	125.331	-1.06181	0.318408	-3.33475	0.000853769	0.00899471	TRUE
	AT3G16910	1696.31	-1.01455	0.271994	-3.73003	0.000191456	0.00267718	TRUE
	AT3G55980	10514.6	-2.80878	0.35901	-7.82367	5.13052e-15	9.41191e-13	TRUE
	AT3G49530	1495.21	-1.17398	0.301688	-3.89138	9.96776e-05	0.00154628	TRUE
	AT1G09950	262.201	-2.08454	0.395028	-5.27694	1.31357e-07	4.68203e-06	TRUE
	AT1G30370	26.6344	-2.0362	0.56262	-3.61914	0.000295587	0.00377913	TRUE
	AT4G32060	7904.72	-1.09599	0.208519	-5.25609	1.47154e-07	5.18044e-06	TRUE
	AT3G19180	209.183	-1.17679	0.346637	-3.39486	0.000686627	0.00756046	TRUE
	AT1G24100	3985.34	-1.11065	0.233596	-4.75458	1.98862e-06	5.1243e-05	TRUE
	AT2G15080	4054	-1.23837	0.256027	-4.83688	1.31895e-06	3.56401e-05	TRUE
	AT1G67880	403.096	-1.23316	0.293379	-4.2033	2.63057e-05	0.000496235	TRUE
	AT4G13340	4339.21	-1.06333	0.301267	-3.52953	0.000416294	0.00500254	TRUE
	AT4G23180	7864.86	-1.94952	0.25466	-7.65538	1.92737e-14	3.10803e-12	TRUE
	AT4G30910	567.709	-1.33847	0.18828	-7.10891	1.16961e-12	1.28503e-10	TRUE
	AT2G38995	17.3856	-7.71275	1.52864	-5.0455	4.52332e-07	1.383e-05	TRUE
	AT2G47060	3073.52	-1.97888	0.326515	-6.06059	1.35622e-09	7.62849e-08	TRUE
	AT3G09440	25687.1	-2.03727	0.339367	-6.00314	1.93539e-09	1.04033e-07	TRUE
	AT5G52250	185.006	-1.25412	0.212908	-5.89043	3.85203e-09	1.92083e-07	TRUE
	AT5G15190	155.717	-1.39365	0.342629	-4.06752	4.75155e-05	0.000831251	TRUE
	AT2G19310	4152.42	-1.86385	0.280225	-6.65127	2.90576e-11	2.32414e-09	TRUE
	AT5G37680	153.025	-1.14173	0.286603	-3.98366	6.78616e-05	0.00112064	TRUE
	AT5G07920	1843.84	-1.05307	0.269396	-3.909	9.26782e-05	0.00145691	TRUE
	AT3G45960	71.1842	-4.81105	0.874452	-5.50179	3.75963e-08	1.49857e-06	TRUE
	AT1G07400	9934.1	-2.42973	0.356708	-6.81154	9.65577e-12	8.6195e-10	TRUE
	AT2G24550	4184.34	-1.50819	0.148912	-10.1281	4.14838e-24	4.14755e-21	TRUE
	AT4G23570	8048.92	-2.52336	0.274367	-9.19705	3.67909e-20	1.71086e-17	TRUE
	AT1G35140	1370.14	-2.90188	0.31722	-9.14784	5.80822e-20	2.56338e-17	TRUE
	AT2G27385	861.811	-2.98764	0.309404	-9.65612	4.63078e-22	3.53519e-19	TRUE
	AT3G46490	16.2003	-5.12736	1.54478	-3.31916	0.000902899	0.00938865	TRUE
	AT4G21390	814.544	-1.61605	0.17669	-9.1462	5.89695e-20	2.56338e-17	TRUE
	AT5G03210	1283.86	-2.64827	0.311612	-8.49863	1.9184e-17	5.32783e-15	TRUE
	AT1G64065	444.729	-1.2327	0.294103	-4.1914	2.77241e-05	0.000517619	TRUE
	AT5G24215	56.1451	-1.22557	0.366116	-3.3475	0.000815428	0.00866842	TRUE
	AT5G45630	388.4	-1.72678	0.450528	-3.8328	0.000126693	0.0019067	TRUE
	AT5G65300	444.768	-1.57439	0.327145	-4.8125	1.49055e-06	3.94769e-05	TRUE
	AT4G30510	194.931	-1.34492	0.251232	-5.35329	8.63683e-08	3.19818e-06	TRUE
	AT1G62440	222.24	-1.4574	0.32002	-4.55408	5.26153e-06	0.000119418	TRUE
	AT1G65870	81.9696	-2.26032	0.566124	-3.99262	6.53477e-05	0.0010871	TRUE
	AT4G17970	121.622	-1.4326	0.359343	-3.98672	6.69926e-05	0.00110985	TRUE
	AT4G24450	1017.98	-1.55408	0.386684	-4.019	5.84452e-05	0.000991239	TRUE
	AT5G05890	90.2526	-1.56696	0.341397	-4.58986	4.4355e-06	0.000102653	TRUE
	AT5G04340	1903.26	-1.72711	0.415377	-4.15793	3.21149e-05	0.000590229	TRUE
	AT5G22690	1102.54	-2.48078	0.254378	-9.75236	1.80235e-22	1.44159e-19	TRUE
	AT1G04770	346.097	-1.66951	0.407596	-4.096	4.20352e-05	0.000745156	TRUE
	AT1G09070	27457.6	-1.43766	0.212115	-6.77774	1.22072e-11	1.07059e-09	TRUE
	AT1G01720	3408.44	-1.1435	0.196317	-5.82477	5.71902e-09	2.74239e-07	TRUE
	AT5G44020	1253.41	-2.17611	0.231483	-9.40073	5.41837e-21	3.0096e-18	TRUE
	AT1G69890	2569.36	-2.65744	0.206132	-12.8919	4.99726e-38	1.4275e-34	TRUE
	AT2G37940	3561.53	-1.39835	0.222137	-6.29502	3.07369e-10	1.97488e-08	TRUE
	AT4G30490	2064.2	-1.45249	0.26487	-5.48379	4.16314e-08	1.64193e-06	TRUE
	AT1G73540	2657.2	-2.49298	0.471678	-5.28533	1.25476e-07	4.50451e-06	TRUE
	AT1G07000	3582.61	-1.25921	0.220218	-5.71801	1.07779e-08	4.79988e-07	TRUE
	AT1G21010	1023.21	-1.32911	0.194663	-6.82773	8.62674e-12	7.87673e-10	TRUE
	AT4G25200	584.971	-2.05634	0.378811	-5.42841	5.68568e-08	2.18217e-06	TRUE
	AT3G24500	2774.3	-3.26128	0.367195	-8.8816	6.59026e-19	2.35319e-16	TRUE
	AT1G53160	163.187	-1.3148	0.346269	-3.79706	0.000146424	0.00214813	TRUE
	AT3G16860	726.862	-1.87554	0.340362	-5.51043	3.57968e-08	1.44313e-06	TRUE
	AT2G32130	53.2399	-2.81998	0.561703	-5.0204	5.15638e-07	1.55516e-05	TRUE
	AT1G69910	365.331	-1.23071	0.274231	-4.48786	7.19428e-06	0.000156878	TRUE
	AT2G29320	613.655	-1.04448	0.233948	-4.46459	8.02225e-06	0.000173232	TRUE
	AT4G30020	276.734	-1.75687	0.484341	-3.62735	0.000286347	0.00368192	TRUE
	AT5G49730	7639.31	-1.24867	0.199891	-6.24674	4.19099e-10	2.63531e-08	TRUE
	AT5G46500	1015.09	-1.6177	0.273535	-5.91406	3.33768e-09	1.68264e-07	TRUE
	AT1G64980	756.938	-1.36321	0.38886	-3.50566	0.000455472	0.0053919	TRUE
	AT1G08840	45.8205	-1.81865	0.527139	-3.45003	0.000560516	0.0063973	TRUE
	AT5G16530	63.0335	-4.86529	0.726995	-6.69233	2.19643e-11	1.83e-09	TRUE
	AT4G25810	471.781	-2.00539	0.40137	-4.99637	5.84187e-07	1.73315e-05	TRUE
	AT3G46880	52.4706	-1.43297	0.339785	-4.21729	2.47256e-05	0.000470421	TRUE
	AT1G74320	506.313	-1.4052	0.293698	-4.78452	1.71397e-06	4.49181e-05	TRUE
	AT5G63160	7755.48	-2.56175	0.204761	-12.5109	6.50716e-36	1.62646e-32	TRUE
	AT1G70830	2079.81	-1.85094	0.527465	-3.50912	0.000449594	0.00532903	TRUE
	AT5G18670	1565.41	-1.32138	0.252879	-5.22535	1.73824e-07	5.94485e-06	TRUE
	AT2G27260	709.078	-1.14761	0.222609	-5.15527	2.5326e-07	8.23446e-06	TRUE
	AT3G54000	151.868	-1.66878	0.460132	-3.62674	0.000287021	0.00368374	TRUE
	AT3G50950	10419.1	-1.67951	0.231352	-7.25955	3.88375e-13	4.62259e-11	TRUE
	AT3G14870	215.936	-1.65939	0.494873	-3.35316	0.000798954	0.00854325	TRUE
	AT5G19260	169.253	-1.58004	0.349637	-4.51908	6.21085e-06	0.000138453	TRUE
	AT3G15390	152.901	-1.19285	0.327869	-3.63817	0.000274578	0.0035583	TRUE
	AT4G12310	207.537	-1.22212	0.221908	-5.50731	3.64362e-08	1.46008e-06	TRUE
	AT2G44500	2034.28	-1.26924	0.323226	-3.9268	8.60845e-05	0.00137159	TRUE
	AT5G52050	2319.92	-1.5225	0.312639	-4.86984	1.11688e-06	3.08043e-05	TRUE
	AT2G37430	80.8541	-2.78282	0.467634	-5.95084	2.66772e-09	1.37484e-07	TRUE
	AT3G21150	429.827	-1.13604	0.304351	-3.73268	0.000189457	0.00265478	TRUE
	AT4G32480	901.263	-1.25097	0.176926	-7.07057	1.54303e-12	1.6325e-10	TRUE
	AT4G18210	224.156	-1.0375	0.213461	-4.86039	1.17155e-06	3.22234e-05	TRUE
	AT3G17800	4433.6	-1.00039	0.289451	-3.45615	0.000547948	0.00627177	TRUE
	AT2G21120	1450.94	-1.11847	0.206132	-5.42598	5.76379e-08	2.20791e-06	TRUE
	AT1G33770	427.457	-1.01543	0.194498	-5.22076	1.78188e-07	6.05751e-06	TRUE
	AT1G59590	870.468	-1.36984	0.303621	-4.51169	6.43131e-06	0.000142731	TRUE
	AT4G39800	6742.34	-1.35031	0.359651	-3.7545	0.000173688	0.00247495	TRUE
	AT1G56510	5961.89	-2.20349	0.26053	-8.45773	2.72632e-17	7.26873e-15	TRUE
	AT5G06990	14.5296	-3.13852	0.829919	-3.78171	0.000155752	0.00226339	TRUE
	AT5G18340	252.95	-2.59521	0.34474	-7.52802	5.15144e-14	7.35773e-12	TRUE
	AT1G21110	224.561	-2.75567	0.499925	-5.51217	3.54436e-08	1.43178e-06	TRUE
	AT2G24610	15.6385	-3.998	1.193	-3.35121	0.000804583	0.00857592	TRUE
	AT4G03210	427.561	-1.71195	0.326491	-5.24347	1.5758e-07	5.45152e-06	TRUE
	AT3G47080	890.842	-1.06517	0.286859	-3.71322	0.000204635	0.00282394	TRUE
	AT5G24660	257.229	-1.81109	0.247901	-7.3057	2.75834e-13	3.46891e-11	TRUE
	AT2G23320	4718.62	-1.15543	0.239922	-4.81587	1.46559e-06	3.89707e-05	TRUE
	AT5G64510	1125.3	-1.71687	0.206695	-8.30627	9.87608e-17	2.43805e-14	TRUE
	AT4G17615	1042.46	-1.66952	0.279568	-5.97179	2.34658e-09	1.22833e-07	TRUE
	AT3G53810	950.26	-1.2552	0.16799	-7.47186	7.90683e-14	1.10563e-11	TRUE
	AT2G33735	49.7104	-1.49592	0.358563	-4.17199	3.01946e-05	0.00055853	TRUE
	AT1G72940	1062.91	-2.43036	0.352856	-6.88767	5.67146e-12	5.40952e-10	TRUE
	AT4G25490	216.986	-3.09806	0.521506	-5.9406	2.83982e-09	1.4523e-07	TRUE
	AT2G40000	29813.2	-1.98395	0.2116	-9.37597	6.85457e-21	3.70443e-18	TRUE
	AT5G17300	613.75	-1.75263	0.213107	-8.22418	1.96537e-16	4.46586e-14	TRUE
	AT4G19520	5203.65	-2.01206	0.297797	-6.75649	1.41374e-11	1.2185e-09	TRUE
	AT2G01300	140.901	-1.32139	0.301158	-4.38771	1.1455e-05	0.000238598	TRUE
	AT4G39570	220.738	-1.16941	0.288157	-4.05822	4.94478e-05	0.000857552	TRUE
	AT4G30110	492.622	-1.91909	0.376167	-5.1017	3.36608e-07	1.06478e-05	TRUE
	AT1G52560	123.445	-1.57507	0.337552	-4.66617	3.06873e-06	7.55693e-05	TRUE
	AT4G14370	1176.63	-1.94951	0.284383	-6.85521	7.12089e-12	6.62276e-10	TRUE
	AT5G58680	131.912	-2.69253	0.338515	-7.95396	1.80646e-15	3.52146e-13	TRUE
	AT3G25013	85.9792	-1.20669	0.300004	-4.02225	5.76456e-05	0.00097905	TRUE
	AT4G28703	113.319	-3.0563	0.339867	-8.99265	2.4133e-19	9.46201e-17	TRUE
	AT4G31550	2823.75	-1.09326	0.228346	-4.78773	1.68682e-06	4.43227e-05	TRUE
	AT1G65490	4330.7	-2.08838	0.325684	-6.4123	1.43344e-10	9.95248e-09	TRUE
	AT1G20823	2470.86	-3.38285	0.425661	-7.94728	1.90657e-15	3.66575e-13	TRUE
	AT3G47820	669.547	-1.83817	0.241967	-7.59678	3.03593e-14	4.63409e-12	TRUE
	AT4G16892	62.74	-1.31333	0.357461	-3.67405	0.000238735	0.00318038	TRUE
	AT4G12400	11259.9	-2.24835	0.282165	-7.96822	1.60978e-15	3.18705e-13	TRUE
	AT2G30020	2986.02	-2.23463	0.364438	-6.13171	8.69405e-10	5.15864e-08	TRUE
	AT4G34410	68.9395	-3.61055	0.596103	-6.05692	1.3875e-09	7.72825e-08	TRUE
	AT5G37770	1871.92	-1.65221	0.267996	-6.16505	7.046e-10	4.25655e-08	TRUE
	AT1G19330	183.717	-1.29696	0.343469	-3.77607	0.000159324	0.00229858	TRUE
	AT1G79820	49.9128	-1.64471	0.383503	-4.28866	1.79751e-05	0.000352383	TRUE
	AT4G27460	53.1667	-1.88523	0.473057	-3.98521	6.74214e-05	0.0011151	TRUE
	AT3G14440	2551.94	-2.07043	0.430616	-4.80808	1.52387e-06	4.03059e-05	TRUE
	AT1G75020	585.214	-1.56701	0.227634	-6.88389	5.82415e-12	5.51942e-10	TRUE
	AT2G25140	2445.44	-3.09686	0.385559	-8.03212	9.58016e-16	1.9749e-13	TRUE
	AT1G20640	504.062	-1.05033	0.30164	-3.48207	0.000497554	0.00578772	TRUE
	AT5G22390	1329.27	-1.1058	0.30293	-3.65033	0.000261905	0.00343189	TRUE
	AT3G21950	38.036	-5.97234	1.02108	-5.84903	4.94458e-09	2.39399e-07	TRUE
	AT1G42990	4335.51	-1.37164	0.222383	-6.16794	6.91849e-10	4.20493e-08	TRUE
	AT1G71000	45.9459	-3.06374	0.66903	-4.57937	4.66369e-06	0.000107313	TRUE
	AT4G16960	332.456	-1.16194	0.270699	-4.29235	1.76792e-05	0.000347605	TRUE
	AT1G73510	24.155	-3.1531	0.921861	-3.42037	0.000625364	0.00700941	TRUE
	AT3G07360	2311.24	-1.03649	0.233798	-4.43327	9.28134e-06	0.000196391	TRUE
	AT4G34600	74.0848	-1.07061	0.321923	-3.32566	0.000882108	0.00923488	TRUE
	AT3G41768	30646.3	-1.04358	0.267623	-3.89945	9.64104e-05	0.00150259	TRUE
	AT5G66480	334.452	-1.56163	0.235772	-6.62348	3.5085e-11	2.71922e-09	TRUE
	AT4G00400	319.454	-1.68567	0.379009	-4.44757	8.68463e-06	0.00018573	TRUE
	AT4G09150	9878	-2.5371	0.30141	-8.41742	3.84854e-17	9.99421e-15	TRUE
	AT1G34060	522.71	-1.31769	0.313897	-4.19784	2.69472e-05	0.000506901	TRUE
	AT1G80610	816.75	-1.62128	0.354678	-4.57114	4.85073e-06	0.000111361	TRUE
	AT1G55960	2918.26	-1.00309	0.289452	-3.46547	0.000529302	0.00610729	TRUE
	AT1G01950	642.195	-1.47729	0.287587	-5.13684	2.79403e-07	9.0112e-06	TRUE
	AT5G05410	771.422	-2.14632	0.45224	-4.74597	2.07511e-06	5.30052e-05	TRUE
	AT1G56600	5099.37	-1.28433	0.225464	-5.69641	1.22358e-08	5.35376e-07	TRUE
	AT5G52640	31841.6	-2.46696	0.404595	-6.09735	1.07839e-09	6.23222e-08	TRUE
	AT1G66100	3004.29	-1.4323	0.310302	-4.61582	3.91544e-06	9.30954e-05	TRUE
	AT3G46090	362.674	-1.41955	0.343713	-4.13003	3.62711e-05	0.000653991	TRUE
	AT5G42380	633.301	-1.85637	0.280168	-6.62592	3.45102e-11	2.69557e-09	TRUE
	AT2G03500	173.122	-1.3386	0.316673	-4.22705	2.36772e-05	0.000451333	TRUE
	AT1G11410	277.808	-1.26091	0.239377	-5.26745	1.38333e-07	4.92191e-06	TRUE
	AT5G03340	1109.9	-1.1133	0.209343	-5.31806	1.04879e-07	3.80609e-06	TRUE
	AT4G10890	60.6757	-1.37961	0.319814	-4.31378	1.6049e-05	0.000320275	TRUE
	AT1G60190	3598.19	-2.38759	0.384316	-6.21255	5.21299e-10	3.22721e-08	TRUE
	AT4G27180	626.299	-1.11764	0.211686	-5.27972	1.29379e-07	4.61974e-06	TRUE
	AT1G18300	1313.33	-2.24621	0.392752	-5.71915	1.07059e-08	4.78918e-07	TRUE
	AT5G58090	968.155	-1.08156	0.267431	-4.04427	5.24858e-05	0.000903967	TRUE
	AT1G68670	2523.97	-1.60171	0.234774	-6.82235	8.95628e-12	8.14045e-10	TRUE
	AT5G47820	799.392	-1.33312	0.236102	-5.64635	1.63886e-08	6.98735e-07	TRUE
	AT3G11840	1037.5	-1.53616	0.253477	-6.06036	1.35814e-09	7.62849e-08	TRUE
	AT4G15248	736.71	-1.89512	0.572018	-3.31304	0.000922881	0.00957651	TRUE
	AT5G41750	5955.32	-2.1817	0.346851	-6.29004	3.17386e-10	2.02762e-08	TRUE
	AT2G24580	384.775	-1.07707	0.170872	-6.30339	2.91209e-10	1.89675e-08	TRUE
	AT5G65870	199.398	-1.26333	0.269566	-4.68652	2.77889e-06	6.91128e-05	TRUE
	AT5G57560	5918.9	-3.27052	0.340833	-9.59567	8.33738e-22	5.74877e-19	TRUE
	AT1G09160	353.316	-1.19727	0.285484	-4.19383	2.74288e-05	0.000513546	TRUE
	AT2G32140	1131.38	-1.6815	0.240144	-7.00205	2.5224e-12	2.59989e-10	TRUE
	AT5G48545	403.141	-1.19738	0.264709	-4.52336	6.08648e-06	0.000135832	TRUE
	AT5G12340	525.977	-1.09434	0.233056	-4.6956	2.65831e-06	6.63615e-05	TRUE
	AT4G30090	34.0142	-1.87596	0.558546	-3.35865	0.000783253	0.00840236	TRUE
	AT3G29000	470.264	-2.35394	0.213654	-11.0175	3.14584e-28	4.49315e-25	TRUE
	AT5G10250	62.1477	-4.37621	0.642264	-6.81373	9.51014e-12	8.52756e-10	TRUE
	AT3G23920	10140.1	-1.0814	0.202489	-5.34051	9.26846e-08	3.42573e-06	TRUE
	AT2G01420	428.5	-1.46793	0.228389	-6.42732	1.2987e-10	9.08003e-09	TRUE
	AT4G38840	396.256	-1.65962	0.36562	-4.53919	5.64718e-06	0.000127307	TRUE
	AT4G18030	1422.19	-1.35239	0.284244	-4.75784	1.95675e-06	5.06172e-05	TRUE
	AT3G18485	54.1018	-1.90708	0.442484	-4.30994	1.633e-05	0.000324909	TRUE
	AT2G30790	120.137	-1.08274	0.296374	-3.6533	0.000258891	0.00340578	TRUE
	AT1G57980	158.814	-1.85061	0.293256	-6.31055	2.78047e-10	1.82289e-08	TRUE
	AT5G62020	886.138	-1.08315	0.181875	-5.95549	2.59294e-09	1.33975e-07	TRUE
	AT5G56530	114.829	-1.35806	0.397349	-3.4178	0.000631296	0.00706007	TRUE
	AT4G29740	1323.88	-1.16024	0.285684	-4.06128	4.88054e-05	0.000847882	TRUE
	AT1G09310	4679.6	-1.22296	0.339634	-3.60081	0.000317229	0.00399453	TRUE
	AT4G17340	4232.36	-1.14173	0.29468	-3.87446	0.000106863	0.00164119	TRUE
	AT1G28370	1954.79	-1.57792	0.280737	-5.62064	1.90257e-08	8.04307e-07	TRUE
	AT1G50745	70.2182	-2.9894	0.596934	-5.00793	5.50193e-07	1.64942e-05	TRUE
	AT1G50740	1230.45	-1.38383	0.331021	-4.1805	2.9087e-05	0.00054004	TRUE
	AT1G19380	2604.8	-1.11267	0.300421	-3.70371	0.000212467	0.00289342	TRUE
	AT2G15390	2651.75	-1.32748	0.21698	-6.11797	9.47727e-10	5.55741e-08	TRUE
	AT1G21120	437.971	-1.80716	0.404432	-4.46841	7.88048e-06	0.000170724	TRUE
	AT2G15020	2610.85	-1.53582	0.300959	-5.10308	3.34164e-07	1.05894e-05	TRUE
	AT5G01730	39.7551	-1.61883	0.454879	-3.55881	0.000372536	0.00454222	TRUE
	AT5G53048	37.7395	-2.38238	0.580662	-4.10287	4.0806e-05	0.00072594	TRUE
	AT3G18690	78.7349	-1.73097	0.336145	-5.14947	2.61223e-07	8.46583e-06	TRUE
	AT2G38110	35.7402	-1.83391	0.531473	-3.45063	0.000559286	0.00638691	TRUE
	AT4G32350	554.152	-1.04485	0.162293	-6.43806	1.21011e-10	8.55034e-09	TRUE
	AT4G08500	1851.02	-1.08876	0.221926	-4.90596	9.2971e-07	2.61838e-05	TRUE
	AT5G52760	1371.11	-1.18843	0.339733	-3.49815	0.000468506	0.00551722	TRUE
	AT5G01240	566.727	-2.24572	0.232644	-9.65301	4.77346e-22	3.53519e-19	TRUE
	AT3G45640	8321.73	-1.70339	0.281017	-6.0615	1.34858e-09	7.61755e-08	TRUE
	AT5G25930	1892.12	-1.14488	0.203359	-5.62982	1.80397e-08	7.6424e-07	TRUE
	AT1G56660	5305.27	-1.42005	0.29777	-4.76893	1.85205e-06	4.82209e-05	TRUE
	AT4G11470	63.4576	-2.53478	0.434422	-5.83484	5.38432e-09	2.6006e-07	TRUE
	AT3G18710	272.044	-4.02635	0.602876	-6.67858	2.41272e-11	1.97725e-09	TRUE
	AT2G18260	75.7757	-1.16041	0.319315	-3.63406	0.000278994	0.00360386	TRUE
	AT1G62740	2286.78	-1.43178	0.21691	-6.60082	4.0888e-11	3.1206e-09	TRUE
	AT4G37610	1857.2	-1.89704	0.296033	-6.40819	1.47255e-10	1.01886e-08	TRUE
	AT3G16050	318.225	-3.38316	0.427757	-7.90908	2.59301e-15	4.89149e-13	TRUE
	AT4G11280	2527.37	-1.88795	0.432526	-4.36493	1.27164e-05	0.000261218	TRUE
	AT3G15770	1109.31	-1.63483	0.21219	-7.70453	1.31322e-14	2.18826e-12	TRUE
	AT3G10720	3677.28	-1.57077	0.434307	-3.61673	0.000298343	0.00380464	TRUE
	AT5G28630	345.834	-1.5185	0.279002	-5.44262	5.25032e-08	2.03855e-06	TRUE
	AT1G72520	12431.2	-2.78559	0.404445	-6.88742	5.68114e-12	5.40952e-10	TRUE
	AT3G03030	135.127	-1.59188	0.430426	-3.69838	0.000216978	0.0029395	TRUE
	AT5G48460	148.948	-1.7581	0.450128	-3.90578	9.39237e-05	0.00147302	TRUE
	AT5G35450	364.123	-1.00572	0.261764	-3.8421	0.000121988	0.00184514	TRUE
	AT1G35660	761.015	-2.00953	0.246664	-8.14686	3.73502e-16	8.11799e-14	TRUE
	AT1G22190	3299.13	-1.28135	0.255891	-5.00742	5.51657e-07	1.65134e-05	TRUE
	AT2G01290	294.513	-1.33803	0.362446	-3.69165	0.0002228	0.00299805	TRUE
	AT4G04750	74.318	-2.71473	0.447044	-6.07262	1.2584e-09	7.14859e-08	TRUE
	AT1G15885	78.8686	-1.23642	0.272108	-4.54386	5.52328e-06	0.000124654	TRUE
	AT2G14520	55.8707	-1.48429	0.449423	-3.30265	0.000957769	0.00985669	TRUE
	AT1G44100	972.67	-1.0877	0.205916	-5.28224	1.27612e-07	4.56483e-06	TRUE
	AT3G57640	211.008	-2.00633	0.274216	-7.31662	2.54295e-13	3.25954e-11	TRUE
	AT1G07150	418.545	-2.58681	0.306324	-8.44467	3.04894e-17	8.02193e-15	TRUE
	AT3G28840	24.1753	-2.53651	0.721602	-3.51511	0.000439578	0.00523826	TRUE
	AT3G12050	3840.88	-2.1214	0.279537	-7.58897	3.2245e-14	4.84791e-12	TRUE
	AT4G34630	908.275	-1.01128	0.201968	-5.00712	5.52494e-07	1.65137e-05	TRUE
	AT4G01250	1286.79	-1.12446	0.215393	-5.22051	1.78429e-07	6.05751e-06	TRUE
	AT2G21650	142.219	-1.42941	0.376907	-3.79247	0.000149158	0.00217865	TRUE
	AT1G66500	920.501	-2.05804	0.35021	-5.8766	4.1877e-09	2.06758e-07	TRUE
	AT1G03230	861.648	-1.39553	0.28584	-4.8822	1.0491e-06	2.9055e-05	TRUE
	AT1G54040	447.994	-2.37614	0.348653	-6.81519	9.41406e-12	8.47944e-10	TRUE
	AT3G14590	405.893	-1.07109	0.271143	-3.95026	7.80658e-05	0.001265	TRUE
	AT2G33590	2423.41	-1.09963	0.249266	-4.41147	1.02669e-05	0.000215648	TRUE
	AT5G66210	4109.37	-2.40605	0.311196	-7.73163	1.06178e-14	1.79926e-12	TRUE
	AT2G44230	925.477	-1.9849	0.248455	-7.98899	1.36051e-15	2.74795e-13	TRUE
	AT5G52400	37.9989	-1.91418	0.51243	-3.7355	0.000187345	0.00263072	TRUE
	AT3G62070	56.2473	-1.9095	0.423643	-4.50734	6.56439e-06	0.000145201	TRUE
	AT2G29340	2569.93	-1.08143	0.142893	-7.56807	3.788e-14	5.56947e-12	TRUE
	AT3G13275	96.5327	-1.42283	0.431389	-3.29826	0.000972866	0.00999662	TRUE
	AT4G23820	594.901	-1.14403	0.33123	-3.45389	0.000552561	0.00631733	TRUE
	AT2G34600	1636.25	-1.56564	0.364165	-4.29927	1.71359e-05	0.000338922	TRUE
	AT1G07410	49.6316	-2.19096	0.656785	-3.33588	0.000850285	0.00896746	TRUE
	AT4G30280	540.952	-2.76184	0.471485	-5.85774	4.69199e-09	2.28275e-07	TRUE
	AT2G44370	42.8817	-1.83032	0.482989	-3.78957	0.000150905	0.00220095	TRUE
	AT5G23920	597.586	-1.00943	0.230562	-4.37812	1.19705e-05	0.000248044	TRUE
	AT1G68780	50.4318	-3.04286	0.460758	-6.60403	4.00136e-11	3.06557e-09	TRUE
	AT1G69430	85.7182	-1.46271	0.335114	-4.3648	1.27238e-05	0.000261218	TRUE
	AT5G54720	480.795	-1.54709	0.296761	-5.21324	1.85571e-07	6.25746e-06	TRUE
	AT4G01026	118.444	-1.09854	0.312866	-3.51122	0.000446058	0.00530284	TRUE
	AT4G26760	60.0512	-1.77756	0.512376	-3.46924	0.00052193	0.00603616	TRUE
	AT1G76600	1728.43	-1.90639	0.277431	-6.87156	6.35014e-12	5.93352e-10	TRUE
	AT5G22545	70.6954	-1.3138	0.317537	-4.13747	3.51149e-05	0.000636012	TRUE
	AT1G19020	2894.77	-1.97667	0.31681	-6.2393	4.39534e-10	2.74654e-08	TRUE
	AT3G59080	751.5	-1.76466	0.274821	-6.42113	1.35268e-10	9.42448e-09	TRUE
	AT3G03820	32.6899	-3.77413	0.735861	-5.12886	2.91502e-07	9.35615e-06	TRUE
	AT5G45750	822.475	-1.06529	0.191148	-5.57313	2.50208e-08	1.04016e-06	TRUE
	AT2G38470	7739.96	-2.01059	0.300669	-6.68707	2.27682e-11	1.88687e-09	TRUE
	AT2G36490	722.843	-1.20485	0.294011	-4.09797	4.1679e-05	0.000739497	TRUE
	AT1G77390	55.5623	-1.87307	0.42028	-4.45672	8.32221e-06	0.000179129	TRUE
	AT5G43620	373.916	-2.2776	0.39981	-5.69671	1.22145e-08	5.35376e-07	TRUE
	AT4G24570	3631.43	-2.96397	0.453404	-6.53715	6.27001e-11	4.64352e-09	TRUE
	AT5G59820	912.06	-1.16837	0.293037	-3.9871	6.68865e-05	0.00110901	TRUE
	AT3G08030	1980.71	-1.44178	0.36994	-3.89734	9.72553e-05	0.00151458	TRUE
	AT4G36500	4766.41	-1.67358	0.182171	-9.18685	4.04528e-20	1.8384e-17	TRUE
	AT1G32928	200.231	-1.8346	0.286422	-6.40523	1.50141e-10	1.03525e-08	TRUE
	AT1G32920	2634.26	-2.11166	0.265503	-7.95345	1.81391e-15	3.52146e-13	TRUE
	AT1G59860	3916	-4.04836	0.40178	-10.0761	7.04829e-24	6.71131e-21	TRUE
	AT1G59865	95.0331	-2.24922	0.323751	-6.94737	3.72158e-12	3.75842e-10	TRUE
	AT5G61600	761.409	-1.15613	0.276877	-4.17561	2.97183e-05	0.000551249	TRUE
	AT1G74930	1987.52	-3.09655	0.539655	-5.73802	9.57926e-09	4.33364e-07	TRUE
	AT4G18880	1839.3	-1.5766	0.201022	-7.84292	4.40191e-15	8.15005e-13	TRUE
	AT1G16370	322.448	-1.27987	0.355438	-3.60082	0.000317221	0.00399453	TRUE
	AT5G13100	1424.95	-1.37923	0.270853	-5.09216	3.54014e-07	1.11478e-05	TRUE
	AT5G23750	493.232	-1.05272	0.245312	-4.29134	1.77597e-05	0.000348844	TRUE
	AT3G17660	53.8696	-1.3808	0.39315	-3.51216	0.000444485	0.00529043	TRUE
	AT1G13640	809.667	-1.32971	0.197713	-6.72544	1.75061e-11	1.48958e-09	TRUE
	AT5G13190	3511.45	-1.01842	0.25184	-4.04393	5.2563e-05	0.000904518	TRUE
	AT2G32210	249.692	-1.44294	0.386304	-3.73525	0.000187528	0.00263145	TRUE
	AT3G47550	2166.01	-1.06878	0.194016	-5.50871	3.61469e-08	1.45431e-06	TRUE
	AT3G06070	1570.74	-1.54738	0.287178	-5.38824	7.11494e-08	2.66424e-06	TRUE
	AT3G44110	11301.6	-1.19684	0.179559	-6.66541	2.63923e-11	2.12798e-09	TRUE
	AT1G59124	57.2832	-1.90604	0.443534	-4.2974	1.72812e-05	0.00034103	TRUE
	AT1G58290	8283.64	-1.24824	0.288405	-4.32808	1.50417e-05	0.00030259	TRUE
	AT1G75945	32.4239	-4.113	0.740124	-5.55718	2.74175e-08	1.13507e-06	TRUE
	AT5G11070	1095.22	-1.8823	0.335009	-5.61866	1.9244e-08	8.08411e-07	TRUE
	AT4G14560	89.4161	-1.72027	0.313904	-5.48024	4.24747e-08	1.66861e-06	TRUE
	AT2G03550	1055.58	-1.22314	0.176666	-6.92349	4.40637e-12	4.36187e-10	TRUE
	AT1G29690	2706.88	-1.79894	0.24725	-7.27582	3.4433e-13	4.17667e-11	TRUE
	AT5G19240	9172.19	-1.61008	0.302944	-5.31478	1.06786e-07	3.8683e-06	TRUE
	AT1G01250	36.3558	-1.53008	0.431397	-3.54679	0.000389957	0.00471722	TRUE
	AT2G26150	6295.08	-4.87742	0.40829	-11.9459	6.81693e-33	1.51457e-29	TRUE
	AT3G50560	216.735	-1.21424	0.227572	-5.33565	9.52028e-08	3.4994e-06	TRUE
	AT5G01520	639.023	-1.08324	0.280522	-3.86152	0.000112686	0.001724	TRUE
	AT3G05945	242.033	-1.29468	0.316188	-4.09464	4.22832e-05	0.000747565	TRUE
	AT1G72920	235.998	-1.68753	0.421017	-4.00822	6.11793e-05	0.00102975	TRUE
	AT5G51750	15.3103	-3.73487	1.09152	-3.42172	0.000622257	0.00697849	TRUE
	AT1G49840	329.321	-1.86164	0.335771	-5.54436	2.9503e-08	1.21387e-06	TRUE
	AT3G27970	24.6459	-3.19013	0.771812	-4.13331	3.57584e-05	0.000645912	TRUE
	AT3G25230	4627.93	-2.20652	0.330901	-6.6682	2.58965e-11	2.09646e-09	TRUE
	AT1G05675	754.813	-3.07272	0.422396	-7.27449	3.47733e-13	4.18871e-11	TRUE
	AT1G51340	752.705	-1.9228	0.252719	-7.60842	2.77462e-14	4.30087e-12	TRUE
	AT4G15150	69.8993	-1.82901	0.442706	-4.13143	3.6051e-05	0.00065061	TRUE
	AT5G56030	22125.4	-2.26751	0.33607	-6.74714	1.50787e-11	1.29405e-09	TRUE
	AT3G09350	7217.94	-2.55249	0.33176	-7.6938	1.42831e-14	2.34102e-12	TRUE
	AT4G33660	662.761	-1.95791	0.405631	-4.82683	1.38726e-06	3.72844e-05	TRUE
	AT4G34390	3607.21	-1.16163	0.229959	-5.05145	4.38472e-07	1.34887e-05	TRUE
	AT3G55430	6419.15	-1.32496	0.268172	-4.94072	7.78341e-07	2.23905e-05	TRUE
	AT5G18360	533.38	-1.84433	0.266818	-6.91234	4.76733e-12	4.65013e-10	TRUE
	AT1G79920	10437.6	-1.14781	0.212151	-5.41035	6.29024e-08	2.3732e-06	TRUE
	AT5G40460	79.9636	-1.23166	0.362715	-3.39567	0.000684603	0.00754648	TRUE
	AT3G50260	1929.23	-1.8066	0.282516	-6.39468	1.6088e-10	1.09793e-08	TRUE
	AT3G04210	4635.29	-1.48623	0.241662	-6.15003	7.74664e-10	4.63778e-08	TRUE
	AT5G12030	2844.6	-1.9383	0.340103	-5.69915	1.20409e-08	5.29163e-07	TRUE
	AT2G38500	112.758	-1.09222	0.325357	-3.35699	0.000787958	0.00844374	TRUE
	AT4G01090	1304.16	-1.25434	0.172401	-7.27569	3.44644e-13	4.17667e-11	TRUE
	AT1G02700	41.7677	-2.37635	0.586712	-4.05029	5.11547e-05	0.000882562	TRUE
	AT5G46470	4712.32	-1.64204	0.315072	-5.21162	1.872e-07	6.30178e-06	TRUE
	AT2G25460	1833.06	-2.07102	0.385847	-5.36747	7.98484e-08	2.96775e-06	TRUE
	AT2G41160	1152.73	-1.72948	0.277879	-6.22387	4.85045e-10	3.0121e-08	TRUE
	AT3G53830	2095.15	-1.92741	0.234192	-8.23004	1.87151e-16	4.35148e-14	TRUE
	AT3G26300	830.646	-1.04342	0.169782	-6.14565	7.96373e-10	4.73937e-08	TRUE
	AT4G11000	349.604	-1.06461	0.259951	-4.09543	4.21386e-05	0.000746327	TRUE
	AT1G78610	547.558	-1.80236	0.315913	-5.70525	1.16173e-08	5.15079e-07	TRUE
	AT1G75860	1103.96	-1.47737	0.239322	-6.17313	6.69519e-10	4.08162e-08	TRUE
	AT5G55970	1284.91	-2.22189	0.334494	-6.64252	3.08365e-11	2.4566e-09	TRUE
	AT1G31290	70.124	-1.66185	0.340616	-4.87894	1.06659e-06	2.94987e-05	TRUE
	AT1G14205	69.4523	-2.17825	0.404605	-5.38365	7.29892e-08	2.72802e-06	TRUE
	AT1G14200	674.073	-1.01598	0.304716	-3.33419	0.000855491	0.00900811	TRUE
	AT5G18700	74.7684	-1.33571	0.40424	-3.30423	0.000952363	0.00981471	TRUE
	AT3G45970	1077.78	-1.78991	0.260254	-6.87753	6.08994e-12	5.71711e-10	TRUE
	AT2G18210	51.6128	-4.23278	0.736049	-5.75067	8.88904e-09	4.03966e-07	TRUE
	AT1G01830	748.223	-1.16133	0.217506	-5.33932	9.32959e-08	3.43563e-06	TRUE
	AT5G54940	18901.1	-1.40505	0.222801	-6.30632	2.85746e-10	1.86725e-08	TRUE
	AT5G11420	753.704	-1.40118	0.411632	-3.40395	0.000664186	0.00736609	TRUE
	AT3G57880	2297.65	-1.13908	0.259184	-4.39485	1.10847e-05	0.000231608	TRUE
	AT2G35658	15.1643	-2.91795	0.760711	-3.83582	0.000125148	0.00188722	TRUE
	AT4G04810	204.348	-1.86153	0.32062	-5.80602	6.3975e-09	3.01709e-07	TRUE
	AT5G06320	867.712	-1.67023	0.293379	-5.69307	1.24774e-08	5.44755e-07	TRUE
	AT1G48330	85.6067	-1.18829	0.346868	-3.42577	0.000613051	0.00689846	TRUE
	AT2G28815	66.1814	-1.20283	0.334461	-3.59633	0.00032274	0.00405116	TRUE
	AT4G23810	2881.89	-1.21433	0.19694	-6.16596	7.00559e-10	4.24496e-08	TRUE
	AT1G18570	1125.84	-1.10942	0.269212	-4.12099	3.77243e-05	0.000677141	TRUE
	AT4G20170	844.073	-1.81793	0.36846	-4.93387	8.0618e-07	2.30291e-05	TRUE
	AT5G11650	2395.45	-1.05433	0.230219	-4.57966	4.65739e-06	0.000107292	TRUE
	AT3G07150	14.6465	-2.85798	0.699261	-4.08715	4.36709e-05	0.000770736	TRUE
	AT4G20820	149.153	-3.12396	0.281986	-11.0784	1.59655e-28	2.55876e-25	TRUE
	AT3G04710	473.511	-1.4287	0.233203	-6.12644	8.98688e-10	5.30094e-08	TRUE
	AT1G29340	4110.21	-1.01991	0.171674	-5.941	2.83293e-09	1.4523e-07	TRUE
	AT5G54710	2640.26	-1.53632	0.264254	-5.81379	6.10724e-09	2.88701e-07	TRUE
	AT1G19350	1066.56	-1.19852	0.326557	-3.67018	0.000242381	0.00321396	TRUE
	AT5G46780	919.595	-1.19397	0.192516	-6.20194	5.57712e-10	3.42086e-08	TRUE
	AT5G46140	20.4506	-2.03902	0.554255	-3.67885	0.000234284	0.00312662	TRUE
	AT4G25470	335.293	-2.13592	0.477836	-4.46998	7.82271e-06	0.000169656	TRUE
	AT3G44630	3230.63	-1.99122	0.299292	-6.65308	2.87018e-11	2.3049e-09	TRUE
	AT1G24330	535.35	-1.62945	0.356668	-4.56854	4.91131e-06	0.000112365	TRUE
	AT4G18970	110.908	-3.55394	0.707772	-5.02131	5.13195e-07	1.55247e-05	TRUE
	AT3G61640	526.541	-1.49804	0.37619	-3.98215	6.82943e-05	0.00112304	TRUE
	AT5G38990	2790.84	-1.04549	0.198667	-5.26254	1.42079e-07	5.03726e-06	TRUE
	AT3G15530	899.843	-1.29124	0.277969	-4.64528	3.3961e-06	8.22136e-05	TRUE
	AT3G50060	585.573	-1.36976	0.24734	-5.53795	3.06026e-08	1.25395e-06	TRUE
	AT5G05850	492.62	-1.11926	0.192381	-5.81796	5.95699e-09	2.82383e-07	TRUE
	AT1G80050	61.6641	-2.74272	0.555225	-4.93985	7.81838e-07	2.24299e-05	TRUE
	AT5G65470	1197.32	-1.10084	0.245482	-4.48442	7.3114e-06	0.000159215	TRUE
	AT5G58140	4384.45	-1.02088	0.266065	-3.83696	0.000124566	0.00187987	TRUE
	AT3G19580	2202.93	-1.79387	0.296994	-6.04007	1.5405e-09	8.48592e-08	TRUE
	AT4G36550	482.313	-1.75672	0.449057	-3.91201	9.1531e-05	0.00144228	TRUE
	AT5G10770	903.83	-1.05722	0.144604	-7.31117	2.64819e-13	3.35147e-11	TRUE
	AT2G47730	22416.6	-1.13249	0.245653	-4.61013	4.02427e-06	9.5005e-05	TRUE
	AT1G76650	2059.54	-2.70309	0.306992	-8.80508	1.30765e-18	4.50824e-16	TRUE
	AT2G32120	1696.96	-2.50129	0.390995	-6.39723	1.58221e-10	1.08349e-08	TRUE
	AT5G11140	16.4544	-3.17061	0.742323	-4.2712	1.94424e-05	0.000375986	TRUE
	AT3G46130	145.467	-1.2853	0.308475	-4.16663	3.09133e-05	0.000570242	TRUE
	AT5G35735	6676.38	-1.14512	0.24787	-4.61983	3.84048e-06	9.15307e-05	TRUE
	AT3G17611	253.659	-1.80733	0.459523	-3.93306	8.38704e-05	0.00134273	TRUE
	AT5G18065	212.125	-1.45003	0.365012	-3.97255	7.11071e-05	0.00116165	TRUE
	AT3G46890	23.1203	-3.19258	0.759304	-4.20462	2.61526e-05	0.000493813	TRUE
	AT5G64660	742.839	-1.64371	0.283535	-5.79721	6.7427e-09	3.15016e-07	TRUE
	AT4G28400	1776.85	-1.18468	0.17924	-6.60943	3.858e-11	2.97856e-09	TRUE
	AT2G34355	89.5821	-1.01249	0.256824	-3.94236	8.06837e-05	0.00129899	TRUE
	AT2G36220	107.385	-1.14135	0.307255	-3.71466	0.000203475	0.00281668	TRUE
	AT5G59670	494.043	-1.12125	0.23248	-4.823	1.41413e-06	3.79e-05	TRUE
	AT1G61470	152.507	-3.21724	0.474784	-6.77621	1.23367e-11	1.07723e-09	TRUE
	AT1G25400	1396.2	-1.65429	0.212347	-7.79049	6.67486e-15	1.18116e-12	TRUE
	AT5G00985	16.7187	-2.11248	0.62128	-3.40021	0.000673337	0.0074387	TRUE
	AT3G20820	684.513	-1.42458	0.309902	-4.59688	4.28874e-06	9.98344e-05	TRUE
	AT5G38280	121.185	-1.38991	0.415707	-3.34348	0.000827355	0.0087626	TRUE
	AT4G13577	17.3122	-1.93153	0.561804	-3.43809	0.000585843	0.00664465	TRUE
	AT4G37260	2558.15	-1.14768	0.14242	-8.05843	7.72806e-16	1.64394e-13	TRUE
	AT2G17660	86.4506	-2.72796	0.443336	-6.15326	7.59053e-10	4.55796e-08	TRUE
	AT1G21130	11148	-1.75719	0.273367	-6.42796	1.29328e-10	9.07383e-09	TRUE
	AT5G59550	2423.29	-1.90588	0.318733	-5.97954	2.23764e-09	1.17747e-07	TRUE
	AT1G22510	188.719	-1.24385	0.286438	-4.34246	1.40898e-05	0.00028603	TRUE
	AT1G05933	9.05379	-3.17902	0.876492	-3.62698	0.00028676	0.00368276	TRUE
	AT5G48850	401.75	-3.761	0.51656	-7.28086	3.31698e-13	4.06909e-11	TRUE
	AT3G12110	86.6769	-1.81464	0.509497	-3.56163	0.000368553	0.00450464	TRUE
	AT4G39320	25.0977	-1.73792	0.47627	-3.64901	0.000263248	0.00344496	TRUE
	AT4G18197	750.167	-2.60726	0.292113	-8.92554	4.43536e-19	1.70557e-16	TRUE
	AT4G18195	87.1272	-2.3108	0.324203	-7.12761	1.02124e-12	1.15372e-10	TRUE
	AT1G66080	423.759	-3.8737	0.418847	-9.24849	2.27689e-20	1.08402e-17	TRUE
	AT3G51950	1863.59	-1.06198	0.291341	-3.64513	0.000267254	0.00348144	TRUE
	AT5G46910	625.692	-1.67476	0.303592	-5.51647	3.45871e-08	1.4057e-06	TRUE
	AT1G01520	163.888	-1.88347	0.507375	-3.71218	0.000205482	0.00282782	TRUE
	AT5G28610	18.2395	-5.31057	0.979616	-5.42108	5.92409e-08	2.25884e-06	TRUE
	AT1G21326	70.6479	-3.88614	0.439853	-8.83508	1.00024e-18	3.50891e-16	TRUE
	AT3G57530	4061.94	-2.31218	0.340421	-6.79211	1.10503e-11	9.77709e-10	TRUE
	AT5G64170	4253.01	-1.19672	0.198822	-6.01903	1.75468e-09	9.53441e-08	TRUE
	AT1G15960	313.277	-1.41048	0.357545	-3.94491	7.98296e-05	0.0012894	TRUE
	AT4G23020	37.5745	-2.54155	0.713442	-3.56238	0.000367509	0.00449737	TRUE
	AT5G06980	1322.97	-1.0184	0.17784	-5.72652	1.0251e-08	4.59592e-07	TRUE
	AT1G27200	922.962	-1.22407	0.298262	-4.104	4.0607e-05	0.000723043	TRUE
	AT3G17690	117.346	-2.20973	0.596094	-3.70701	0.00020972	0.00286055	TRUE
	AT2G01180	1637.96	-2.69091	0.329659	-8.1627	3.27625e-16	7.2007e-14	TRUE
	AT1G16110	1075.99	-1.16106	0.227594	-5.10144	3.37071e-07	1.06478e-05	TRUE
	AT2G24600	6273.67	-2.73999	0.301541	-9.08664	1.02143e-19	4.2551e-17	TRUE
	AT3G13470	3041.09	-1.54338	0.45648	-3.38105	0.000722092	0.00788582	TRUE
	AT3G49570	217.632	-2.42334	0.426365	-5.68374	1.31784e-08	5.74109e-07	TRUE
	AT1G55450	8945.9	-1.91839	0.228147	-8.40859	4.14959e-17	1.05032e-14	TRUE
	AT4G23220	2155.83	-1.01053	0.197246	-5.1232	3.00394e-07	9.59533e-06	TRUE
	AT3G07770	1315.9	-1.01981	0.179958	-5.66695	1.45365e-08	6.27802e-07	TRUE
	AT1G22130	18.1537	-2.19171	0.649258	-3.37571	0.000736243	0.00800539	TRUE
	AT1G67470	528.612	-1.36655	0.275484	-4.96053	7.03004e-07	2.05817e-05	TRUE
	AT2G43120	155.365	-1.57997	0.381506	-4.14139	3.45201e-05	0.000627039	TRUE
	AT5G23130	308.401	-1.6116	0.258814	-6.22685	4.75896e-10	2.96449e-08	TRUE
	AT5G40910	1297.23	-1.59807	0.307469	-5.19748	2.02004e-07	6.70977e-06	TRUE
	AT5G67420	4854.45	-1.1385	0.336657	-3.38178	0.000720181	0.00787356	TRUE
	AT3G57930	341.019	-1.48246	0.245667	-6.03446	1.59498e-09	8.73789e-08	TRUE
	AT4G34150	12367.1	-1.86903	0.251072	-7.44421	9.75234e-14	1.34488e-11	TRUE
	AT3G46620	1501.81	-1.17537	0.250617	-4.6899	2.73336e-06	6.80652e-05	TRUE
	AT1G50590	71.6701	-1.96036	0.320412	-6.11825	9.46059e-10	5.55741e-08	TRUE
	AT4G14365	8012.39	-1.46235	0.199342	-7.33588	2.20273e-13	2.84166e-11	TRUE
	AT5G01100	2421.87	-2.0159	0.210069	-9.59635	8.28239e-22	5.74877e-19	TRUE
	AT1G70740	715.512	-1.75195	0.349567	-5.01176	5.39336e-07	1.6193e-05	TRUE
	AT5G12940	346.131	-3.8497	1.08414	-3.55094	0.000383854	0.00465749	TRUE
	AT1G56520	787.004	-1.79289	0.294221	-6.09367	1.10351e-09	6.359e-08	TRUE
	AT1G78830	11187.9	-1.14404	0.21457	-5.33179	9.7248e-08	3.55498e-06	TRUE
	AT3G26910	1247.01	-1.41994	0.192083	-7.39232	1.44294e-13	1.92353e-11	TRUE
	AT1G14540	203.947	-2.09298	0.37103	-5.64099	1.69071e-08	7.1778e-07	TRUE
	AT4G17250	1770.84	-1.99272	0.261958	-7.60703	2.80464e-14	4.31396e-12	TRUE
	AT3G47580	47.8211	-1.35602	0.367166	-3.69322	0.000221437	0.00298372	TRUE
	AT2G24100	837.541	-1.4128	0.279494	-5.05485	4.30738e-07	1.32713e-05	TRUE
	AT4G16860	6575.82	-1.32539	0.2223	-5.96219	2.48886e-09	1.2893e-07	TRUE
	AT4G11660	211.699	-2.23335	0.388052	-5.75528	8.64989e-09	3.93994e-07	TRUE
	AT3G57780	85.0125	-1.58086	0.446302	-3.54213	0.000396903	0.00479256	TRUE
	AT1G75230	2094.66	-2.56205	0.281027	-9.11674	7.74185e-20	3.29374e-17	TRUE
	AT1G63860	1923.34	-1.99876	0.309419	-6.4597	1.04908e-10	7.49194e-09	TRUE
	AT1G11290	86.9099	-1.45303	0.366219	-3.96767	7.25784e-05	0.00118375	TRUE
	AT1G08570	4233.83	-1.04593	0.135264	-7.73252	1.05442e-14	1.79926e-12	TRUE
	AT1G24147	2363.83	-1.58579	0.25877	-6.12816	8.89001e-10	5.25931e-08	TRUE
	AT1G55530	1460.24	-1.50594	0.238444	-6.31571	2.68916e-10	1.77467e-08	TRUE
	AT4G11300	918.639	-1.0061	0.182132	-5.52399	3.31392e-08	1.3496e-06	TRUE
	AT5G09220	9736.39	-1.07756	0.322266	-3.34369	0.000826721	0.00876053	TRUE
	AT1G24140	1216.1	-1.61816	0.245735	-6.58497	4.54966e-11	3.44602e-09	TRUE
	AT3G01690	2043.81	-1.04216	0.195479	-5.33131	9.75063e-08	3.55791e-06	TRUE
	AT3G10930	398.787	-2.14723	0.291059	-7.37729	1.61541e-13	2.12511e-11	TRUE
	AT5G22380	438.113	-1.52516	0.310285	-4.91534	8.86275e-07	2.51019e-05	TRUE
	AT5G44060	889.746	-1.19117	0.197228	-6.03954	1.54554e-09	8.49028e-08	TRUE
	AT1G42980	108.276	-1.51746	0.342247	-4.43381	9.25835e-06	0.000196279	TRUE
	AT1G07135	872.7	-2.80626	0.41832	-6.70839	1.96783e-11	1.66028e-09	TRUE
	AT2G37900	295.527	-2.36905	0.590039	-4.01508	5.9425e-05	0.0010053	TRUE
	AT4G33985	76.1305	-1.36815	0.374874	-3.64961	0.000262634	0.00343918	TRUE
	AT1G30070	3053.62	-1.99807	0.280851	-7.11434	1.12451e-12	1.24921e-10	TRUE
	AT5G54585	598.36	-1.06225	0.254779	-4.16931	3.05523e-05	0.000564103	TRUE
	AT5G49630	2437.02	-1.12866	0.268888	-4.1975	2.69878e-05	0.000507189	TRUE
	AT1G51805	8102.9	-1.00853	0.203955	-4.94485	7.62011e-07	2.2019e-05	TRUE
	AT1G60690	119.027	-1.4665	0.329472	-4.45107	8.54438e-06	0.000183123	TRUE
	AT1G61340	1777.84	-2.19719	0.338092	-6.49878	8.09755e-11	5.90944e-09	TRUE
	AT5G12110	2297.5	-1.66505	0.465833	-3.57435	0.000351099	0.00435437	TRUE
	AT3G55040	1062.26	-1.05803	0.269223	-3.92993	8.49719e-05	0.00135711	TRUE
	AT2G14290	149.031	-2.2458	0.608904	-3.68826	0.000225792	0.00303219	TRUE
	AT3G12320	1804.33	-1.05969	0.205822	-5.14856	2.62496e-07	8.4933e-06	TRUE
	AT3G03520	614.748	-2.10491	0.190064	-11.0747	1.66352e-28	2.55876e-25	TRUE
	AT1G26800	954.885	-1.61767	0.264778	-6.10952	9.99285e-10	5.82557e-08	TRUE
	AT3G01830	179.857	-1.62462	0.425905	-3.81452	0.00013645	0.00203243	TRUE
	AT1G66250	154.972	-1.33481	0.321549	-4.15119	3.30755e-05	0.000604689	TRUE
	AT1G61890	13067.5	-2.20458	0.360649	-6.1128	9.78951e-10	5.72371e-08	TRUE
	AT1G27730	5107.1	-1.77007	0.30578	-5.78871	7.09295e-09	3.30608e-07	TRUE
	AT1G12580	1256.13	-1.18412	0.215044	-5.5064	3.66239e-08	1.46466e-06	TRUE
	AT5G22060	3629.65	-1.01734	0.216234	-4.7048	2.54113e-06	6.3915e-05	TRUE
	AT1G09440	51.9663	-1.70732	0.445781	-3.82995	0.000128169	0.00192552	TRUE
	AT1G17870	3159.25	-2.18549	0.375625	-5.81829	5.94543e-09	2.82383e-07	TRUE
	AT5G15870	916.011	-1.04558	0.244383	-4.27844	1.88211e-05	0.000366096	TRUE
	AT2G26860	148.309	-1.08462	0.261991	-4.13992	3.47423e-05	0.000630405	TRUE
	AT3G43600	271.511	-1.8901	0.253582	-7.45361	9.0822e-14	1.26117e-11	TRUE
	AT3G45730	406.131	-1.46519	0.330174	-4.43763	9.09553e-06	0.000193549	TRUE
	AT4G22780	2902.12	-2.21353	0.231936	-9.54372	1.37802e-21	8.8887e-19	TRUE
	AT2G46240	6772.59	-4.3059	0.496242	-8.67701	4.06297e-18	1.31037e-15	TRUE
	AT4G37770	440.657	-1.60536	0.327027	-4.90897	9.15576e-07	2.58586e-05	TRUE
	AT4G01950	1120.27	-2.79903	0.41639	-6.72214	1.7908e-11	1.51732e-09	TRUE
	AT4G14550	81.4991	-1.97426	0.432284	-4.56704	4.94652e-06	0.000112912	TRUE
	AT2G03530	1487.51	-1.42265	0.293163	-4.85276	1.21752e-06	3.3259e-05	TRUE
	AT4G27940	401.913	-1.3465	0.341513	-3.94274	8.05554e-05	0.00129797	TRUE
	AT1G27770	7005.37	-2.0316	0.311237	-6.52748	6.68853e-11	4.91706e-09	TRUE
	AT5G27420	3110.37	-1.97542	0.291054	-6.78713	1.14389e-11	1.00763e-09	TRUE
	AT3G52400	8121.09	-1.82442	0.213049	-8.56338	1.09603e-17	3.27108e-15	TRUE
	AT1G56440	610.369	-1.60196	0.225552	-7.10237	1.22636e-12	1.34001e-10	TRUE
	AT4G28085	301.166	-1.88829	0.201582	-9.36736	7.43725e-21	3.81321e-18	TRUE
	AT4G28080	5119.94	-1.01079	0.267567	-3.7777	0.000158285	0.00228874	TRUE
	AT2G39850	3200.12	-1.50025	0.453588	-3.30751	0.000941284	0.00972728	TRUE
	AT2G35290	168.179	-1.3193	0.374997	-3.51815	0.00043456	0.00519394	TRUE
	AT3G04640	737.405	-2.24014	0.276617	-8.09836	5.57062e-16	1.19774e-13	TRUE
	AT1G67530	911.337	-1.07237	0.28778	-3.72637	0.00019426	0.0027107	TRUE
	AT1G01560	776.838	-1.1557	0.322935	-3.57873	0.000345269	0.0042962	TRUE
	AT2G35930	376.767	-2.43063	0.434021	-5.60026	2.1403e-08	8.97221e-07	TRUE
	AT1G65390	1390.11	-2.0658	0.389096	-5.30922	1.10093e-07	3.98086e-06	TRUE
	AT2G21320	530.604	-1.45876	0.254452	-5.73295	9.87013e-09	4.44512e-07	TRUE
	AT5G41761	124.879	-2.74652	0.388544	-7.06875	1.56335e-12	1.64531e-10	TRUE
	AT1G51670	33.0767	-2.02758	0.473505	-4.28206	1.85167e-05	0.000360877	TRUE
	AT1G49780	556.955	-1.40723	0.332443	-4.233	2.30595e-05	0.000439979	TRUE
	AT5G58430	3616.95	-1.54001	0.252204	-6.1062	1.02032e-09	5.93092e-08	TRUE
	AT2G20950	622.674	-1.31063	0.176126	-7.44145	9.95893e-14	1.36396e-11	TRUE
	AT5G41100	1085.26	-1.99722	0.280814	-7.11227	1.14149e-12	1.26107e-10	TRUE
	AT4G04830	1298.11	-1.26502	0.243676	-5.19141	2.08706e-07	6.92088e-06	TRUE
	AT3G16510	677.889	-1.24479	0.284249	-4.37921	1.19108e-05	0.000247062	TRUE
	AT3G47570	804.634	-1.44466	0.288991	-4.99896	5.76395e-07	1.71512e-05	TRUE
	AT3G05490	528.101	-1.4045	0.294909	-4.76251	1.91204e-06	4.95891e-05	TRUE
	AT5G56010	11341.4	-2.07432	0.345799	-5.99862	1.99007e-09	1.06116e-07	TRUE
	AT2G46630	428.61	-2.35418	0.619489	-3.8002	0.000144582	0.00213048	TRUE
	AT1G74310	15618.8	-4.40259	0.50878	-8.65324	5.00589e-18	1.58885e-15	TRUE
	AT5G43310	607.789	-1.41425	0.235659	-6.00126	1.9579e-09	1.0496e-07	TRUE
	AT1G50750	71.8349	-2.43783	0.555476	-4.38872	1.14018e-05	0.000237739	TRUE
	AT3G48320	285.923	-1.42195	0.2295	-6.19588	5.79618e-10	3.54435e-08	TRUE
	AT2G25735	1633.75	-2.65117	0.187052	-14.1734	1.33775e-45	6.68739e-42	TRUE
	AT3G10300	2835.28	-1.06574	0.204747	-5.20513	1.93858e-07	6.47142e-06	TRUE
	AT2G36430	344.037	-1.21993	0.284707	-4.28486	1.82852e-05	0.000356934	TRUE
	AT5G11250	598.2	-1.17013	0.227995	-5.13228	2.86259e-07	9.20264e-06	TRUE
	AT3G19240	1776.87	-1.28598	0.322822	-3.98356	6.78915e-05	0.00112064	TRUE
	AT3G08720	2094.64	-1.56699	0.237725	-6.59159	4.35151e-11	3.30847e-09	TRUE
	AT4G09640	204.35	-1.44985	0.326221	-4.4444	8.81374e-06	0.000188089	TRUE
	AT1G77990	259.787	-1.03276	0.293566	-3.51799	0.000434826	0.00519401	TRUE
	AT3G21070	2573.72	-2.31105	0.280503	-8.23896	1.7372e-16	4.13149e-14	TRUE
	AT2G01340	210.081	-1.13066	0.238256	-4.74557	2.07923e-06	5.30309e-05	TRUE
	AT5G18400	1523.45	-1.00547	0.174346	-5.76711	8.06412e-09	3.7069e-07	TRUE
	AT4G17490	786.121	-2.73347	0.434874	-6.28566	3.26469e-10	2.07901e-08	TRUE
	AT1G20510	11584.7	-1.24289	0.341526	-3.63921	0.000273471	0.00354625	TRUE
	AT2G43340	73.9472	-1.21166	0.284866	-4.25345	2.10506e-05	0.000405519	TRUE
	AT3G19000	179.128	-1.49333	0.321613	-4.64324	3.42981e-06	8.29073e-05	TRUE
	AT3G19002	11.39	-2.91803	0.843677	-3.4587	0.000542784	0.00621977	TRUE
	AT3G52520	221.819	-1.73325	0.385325	-4.49814	6.85513e-06	0.000150632	TRUE
	AT5G05365	70.632	-2.05307	0.442729	-4.6373	3.52994e-06	8.47354e-05	TRUE
	AT3G46930	649	-1.15725	0.213552	-5.41904	5.99194e-08	2.27785e-06	TRUE
	AT5G48530	971.961	-1.53389	0.199706	-7.68072	1.58192e-14	2.57171e-12	TRUE
	AT3G44260	3723.03	-1.46906	0.305204	-4.81336	1.48412e-06	3.94111e-05	TRUE
	AT3G44265	7.87613	-3.61755	1.08454	-3.33556	0.000851282	0.00897324	TRUE
	AT1G29530	167.803	-1.54213	0.392846	-3.92553	8.6538e-05	0.00137772	TRUE
	AT5G13210	903.89	-1.04321	0.255805	-4.07816	4.53927e-05	0.000799008	TRUE
	AT3G08970	979.29	-2.5115	0.268014	-9.37079	7.19921e-21	3.7883e-18	TRUE
	AT5G47910	5368.76	-1.92181	0.28761	-6.68201	2.35694e-11	1.93948e-09	TRUE
	AT3G62260	1697.95	-1.93335	0.342538	-5.64418	1.65973e-08	7.06126e-07	TRUE
	AT2G27310	3777.1	-1.55757	0.181352	-8.58865	8.7994e-18	2.70697e-15	TRUE
	AT3G15760	595.086	-1.59558	0.330848	-4.82269	1.41634e-06	3.79e-05	TRUE
	AT4G12720	4850.31	-1.21176	0.234367	-5.17035	2.33655e-07	7.68448e-06	TRUE
	AT1G12060	102.744	-1.82513	0.397788	-4.5882	4.4708e-06	0.00010335	TRUE
	AT3G06500	9736.75	-1.14239	0.296777	-3.84933	0.000118442	0.00179967	TRUE
	AT4G23250	689.033	-1.23193	0.2349	-5.24449	1.56714e-07	5.43095e-06	TRUE
	AT2G32030	247.489	-1.36957	0.301866	-4.53701	5.70564e-06	0.000128335	TRUE
	AT1G03610	2617.33	-1.26599	0.188203	-6.72673	1.73513e-11	1.48272e-09	TRUE
	AT1G09940	2167.84	-2.00689	0.230629	-8.70183	3.26581e-18	1.07054e-15	TRUE
	AT1G16030	1632.18	-2.26772	0.266697	-8.50299	1.84764e-17	5.20357e-15	TRUE
	AT3G07200	77.6027	-1.03365	0.299978	-3.44576	0.000569452	0.00648449	TRUE
	AT1G67400	25.4335	-2.1055	0.557353	-3.77768	0.000158298	0.00228874	TRUE
	AT4G37100	162.762	-1.24079	0.287994	-4.30838	1.64454e-05	0.00032688	TRUE
	AT5G38700	25.8261	-3.17984	0.759892	-4.1846	2.8567e-05	0.00053088	TRUE
	AT5G46490	2089.9	-1.70565	0.259836	-6.56436	5.22584e-11	3.94324e-09	TRUE
	AT3G25670	12.9432	-3.06382	0.895107	-3.42285	0.000619678	0.00696128	TRUE
	AT3G15354	1104.12	-1.29681	0.251313	-5.16015	2.46753e-07	8.06222e-06	TRUE
	AT2G15090	133.296	-2.22651	0.352727	-6.31227	2.74979e-10	1.80871e-08	TRUE
	AT1G51700	1650.29	-1.81243	0.276504	-6.55481	5.57125e-11	4.17239e-09	TRUE
	AT4G14680	3359.07	-2.18022	0.234844	-9.28369	1.6371e-20	7.98425e-18	TRUE
	AT3G12520	177.879	-1.24427	0.297233	-4.18617	2.83704e-05	0.000527717	TRUE
	AT1G74450	2004.37	-1.96956	0.371987	-5.29469	1.19217e-07	4.28754e-06	TRUE
	AT4G08040	75.4698	-2.75435	0.400292	-6.88085	5.9497e-12	5.6118e-10	TRUE
	AT2G41800	23.055	-3.0036	0.782545	-3.83824	0.00012392	0.00187153	TRUE
	AT1G07160	72.4755	-2.25913	0.417282	-5.41391	6.16645e-08	2.33531e-06	TRUE
	AT1G25550	2925.62	-1.49876	0.303255	-4.94224	7.72295e-07	2.22519e-05	TRUE
	AT4G19020	261.029	-1.40901	0.335911	-4.19461	2.73346e-05	0.000512261	TRUE
	AT5G54980	207.818	-1.65249	0.368511	-4.48424	7.31738e-06	0.000159215	TRUE
	AT1G53730	646.124	-1.07141	0.218992	-4.89248	9.95745e-07	2.76541e-05	TRUE
	AT1G14480	170.654	-3.18298	0.611784	-5.20279	1.96321e-07	6.54273e-06	TRUE
	AT4G27652	424.607	-1.50826	0.330378	-4.56525	4.98888e-06	0.000113749	TRUE
	AT4G27657	364.452	-1.65238	0.35193	-4.69519	2.66364e-06	6.64117e-05	TRUE
	AT4G27654	315.667	-2.41135	0.515215	-4.68028	2.86489e-06	7.11631e-05	TRUE
	AT5G66620	350.451	-1.36104	0.216223	-6.29463	3.08142e-10	1.97488e-08	TRUE
	AT3G10020	7593.57	-1.93542	0.291549	-6.6384	3.17111e-11	2.51625e-09	TRUE
	AT5G58120	2893.14	-2.4967	0.27987	-8.92092	4.6241e-19	1.7446e-16	TRUE
	AT1G30135	498.954	-1.94641	0.447891	-4.34572	1.38822e-05	0.000282389	TRUE
	AT5G22250	1645.28	-1.55688	0.271662	-5.73093	9.98797e-09	4.48808e-07	TRUE
	AT4G22690	5528.94	-1.61261	0.252593	-6.38423	1.72261e-10	1.16369e-08	TRUE
	AT4G02630	209.898	-1.62973	0.37253	-4.37476	1.21568e-05	0.000251382	TRUE
	AT3G58980	187.401	-1.16294	0.261015	-4.45544	8.37219e-06	0.000179818	TRUE
	AT4G05110	193.094	-1.45671	0.360242	-4.04371	5.26125e-05	0.000904592	TRUE
	AT3G60390	189.032	-1.3953	0.299968	-4.65151	3.29511e-06	8.0157e-05	TRUE
	AT1G59218	48.1754	-1.59586	0.348096	-4.58456	4.54947e-06	0.000105048	TRUE
	AT1G65450	13.7781	-6.40031	1.75075	-3.65574	0.000256436	0.00337793	TRUE
	AT5G05300	313.179	-1.86328	0.262554	-7.09676	1.27719e-12	1.38047e-10	TRUE
	AT2G43500	475.844	-1.38229	0.235266	-5.87542	4.21773e-09	2.07728e-07	TRUE
	AT5G59750	939.2	-1.06593	0.231002	-4.61437	3.94285e-06	9.35247e-05	TRUE
	AT3G14050	9005.04	-1.24848	0.207093	-6.0286	1.6539e-09	9.03588e-08	TRUE
	AT5G62520	350.174	-1.7172	0.451566	-3.80277	0.000143085	0.00211309	TRUE
	AT5G57100	181.751	-1.13794	0.31239	-3.6427	0.00026979	0.00350507	TRUE
	AT2G20350	10.8513	-4.5326	1.16761	-3.88195	0.000103621	0.00160372	TRUE
	AT1G14380	338.695	-1.2605	0.261609	-4.81828	1.44802e-06	3.86062e-05	TRUE
	AT2G28830	336.968	-1.47582	0.244915	-6.02585	1.68219e-09	9.16539e-08	TRUE
	AT4G21990	2121.22	-2.02868	0.281744	-7.20044	6.00206e-13	6.97774e-11	TRUE
	AT4G30290	67.3352	-2.81108	0.503255	-5.5858	2.32625e-08	9.73133e-07	TRUE
	AT1G69790	268.965	-1.29621	0.252874	-5.12593	2.9608e-07	9.47266e-06	TRUE
	AT1G56250	44.3478	-3.18043	0.640803	-4.9632	6.93417e-07	2.03606e-05	TRUE
	AT4G29780	5713.24	-2.98921	0.4317	-6.92428	4.38185e-12	4.35917e-10	TRUE
	AT2G46830	3195.97	-1.06173	0.223113	-4.75871	1.9483e-06	5.04641e-05	TRUE
	AT2G04032	10.2858	-4.4635	1.14152	-3.91013	9.22468e-05	0.00145229	TRUE
	AT3G28340	492.267	-1.16329	0.249988	-4.65338	3.2654e-06	7.9628e-05	TRUE
	AT5G15450	9041.36	-1.12032	0.312142	-3.58913	0.000331788	0.00414135	TRUE
	AT5G47230	323.366	-1.33787	0.304181	-4.39828	1.09114e-05	0.000228227	TRUE
	AT3G23250	976.325	-1.16221	0.313422	-3.70812	0.000208801	0.00285581	TRUE
	AT1G15890	496.462	-1.65855	0.226725	-7.31523	2.56945e-13	3.27253e-11	TRUE
	AT3G44610	268.046	-1.56758	0.399355	-3.92528	8.66279e-05	0.00137779	TRUE
	AT1G21550	2125.68	-2.17073	0.306171	-7.08992	1.34193e-12	1.44265e-10	TRUE
	AT5G23480	72.5686	-3.34294	0.500825	-6.67487	2.47451e-11	2.0114e-09	TRUE
	AT4G29905	2240.26	-2.35618	0.229126	-10.2834	8.3764e-25	9.30525e-22	TRUE
	AT5G52020	56.6671	-1.84025	0.503901	-3.652	0.000260201	0.0034118	TRUE
	AT2G02780	41.6569	-1.53473	0.423881	-3.62068	0.000293835	0.00375913	TRUE
	AT4G38690	492.504	-1.18761	0.256049	-4.63822	3.5143e-06	8.46649e-05	TRUE
	AT5G37670	343.516	-2.50963	0.356908	-7.0316	2.04185e-12	2.11548e-10	TRUE
	AT5G09590	4753.67	-1.8048	0.332258	-5.43193	5.57465e-08	2.14367e-06	TRUE
	AT3G54020	1169.41	-1.44698	0.314362	-4.60293	4.16598e-06	9.78551e-05	TRUE
	AT4G33050	5090.97	-1.1021	0.200916	-5.48539	4.12549e-08	1.6303e-06	TRUE
	AT1G69900	304.962	-1.47296	0.319427	-4.61127	4.00225e-06	9.47222e-05	TRUE
	AT4G28150	81.9441	-1.24811	0.275257	-4.53434	5.77827e-06	0.000129677	TRUE
	AT5G46510	669.882	-2.47044	0.32637	-7.56947	3.74764e-14	5.56947e-12	TRUE
	AT2G23810	5176.67	-1.72481	0.294413	-5.85847	4.67143e-09	2.27829e-07	TRUE
	AT2G12190	87.4394	-1.59763	0.425538	-3.75437	0.000173776	0.00247495	TRUE
	AT1G04130	363.151	-1.44079	0.244306	-5.89747	3.69112e-09	1.84519e-07	TRUE
	AT4G01450	426.463	-1.10779	0.25261	-4.38539	1.15779e-05	0.000240408	TRUE
	AT2G21500	1598.68	-1.27147	0.241932	-5.25546	1.47652e-07	5.18882e-06	TRUE
	AT1G13650	145.146	-2.36388	0.642088	-3.68155	0.000231819	0.00310271	TRUE
	AT1G03070	229.678	-2.63816	0.454708	-5.80189	6.55699e-09	3.07424e-07	TRUE
	AT4G30210	11450.3	-1.38523	0.228677	-6.05757	1.38196e-09	7.7189e-08	TRUE
	AT1G36370	2443.55	-2.5792	0.409713	-6.29514	3.07132e-10	1.97488e-08	TRUE
	AT2G25295	6.84367	-5.37167	1.53904	-3.49027	0.000482542	0.00562946	TRUE
	AT2G25290	333.414	-1.17992	0.259613	-4.54493	5.49546e-06	0.000124166	TRUE
	AT1G42550	3405.81	-1.04061	0.146579	-7.09934	1.25352e-12	1.36225e-10	TRUE
	AT5G43650	121.893	-1.76689	0.380301	-4.64603	3.38382e-06	8.20156e-05	TRUE
	AT1G30530	268.203	-1.51793	0.41229	-3.68171	0.000231679	0.00310271	TRUE
	AT5G49910	5371.04	-1.22723	0.214615	-5.71828	1.07608e-08	4.79988e-07	TRUE
	AT5G08370	371.144	-1.14883	0.234391	-4.90133	9.51889e-07	2.67251e-05	TRUE
	AT2G26530	3898.73	-1.69286	0.282506	-5.9923	2.06894e-09	1.09736e-07	TRUE
	AT4G27720	822.171	-1.54892	0.396799	-3.90355	9.47931e-05	0.00148316	TRUE
	AT1G73080	3874.17	-1.82854	0.320565	-5.70411	1.16949e-08	5.17371e-07	TRUE
	AT1G72930	3876.47	-1.56646	0.252494	-6.20394	5.50674e-10	3.38808e-08	TRUE
	AT5G56980	3667.61	-1.41277	0.271261	-5.20816	1.90718e-07	6.38792e-06	TRUE
	AT1G10560	652.303	-1.51201	0.327455	-4.61747	3.88456e-06	9.24709e-05	TRUE
	AT4G18205	3583.44	-2.48876	0.232484	-10.7051	9.63642e-27	1.2846e-23	TRUE
	AT2G27080	1549.61	-1.6924	0.296111	-5.71541	1.09441e-08	4.86308e-07	TRUE
	AT2G21130	222.869	-1.05236	0.2688	-3.91503	9.0392e-05	0.00142546	TRUE
	AT3G53600	61.4591	-1.94663	0.432285	-4.50311	6.69651e-06	0.000147796	TRUE
	AT3G48410	64.4419	-1.39944	0.351144	-3.98536	6.73766e-05	0.0011151	TRUE
	AT1G19770	4468.85	-1.82179	0.338806	-5.37711	7.56922e-08	2.82377e-06	TRUE
	AT5G24590	2138.97	-1.40364	0.276822	-5.07055	3.9666e-07	1.22971e-05	TRUE
	AT4G22050	23.5991	-2.25088	0.579531	-3.88397	0.000102764	0.00159169	TRUE
	AT5G58770	2577.58	-1.52629	0.280265	-5.44586	5.15566e-08	2.01289e-06	TRUE
	AT3G09830	3008.6	-1.16087	0.19999	-5.80463	6.45094e-09	3.03513e-07	TRUE
	AT2G02860	812.136	-1.00661	0.255523	-3.93942	8.16793e-05	0.00131359	TRUE
	AT3G19030	1904.32	-1.99363	0.258367	-7.71628	1.1977e-14	2.01254e-12	TRUE
	AT1G11000	55.3981	-2.57544	0.513552	-5.01494	5.30487e-07	1.59513e-05	TRUE
	AT1G21100	863.681	-2.92954	0.355629	-8.23765	1.75624e-16	4.13149e-14	TRUE
	AT5G19970	91.6522	-2.36093	0.593535	-3.97774	6.95728e-05	0.00114124	TRUE
	AT5G64310	5629.12	-2.05397	0.387414	-5.30175	1.147e-07	4.13252e-06	TRUE
	AT5G12020	2312.98	-1.40516	0.389143	-3.61091	0.00030513	0.00387635	TRUE
	AT5G45340	547.347	-2.45996	0.41182	-5.97338	2.32394e-09	1.21967e-07	TRUE
	AT1G75250	193.505	-1.97319	0.306323	-6.44152	1.1828e-10	8.38698e-09	TRUE
	AT4G09160	79.5156	-1.11353	0.324012	-3.43668	0.000588887	0.00666783	TRUE
	AT5G03380	1648.95	-1.24043	0.228825	-5.42088	5.93063e-08	2.25884e-06	TRUE
	AT5G16200	360.452	-2.06385	0.361904	-5.70276	1.1788e-08	5.20337e-07	TRUE
	AT3G52720	590.514	-2.00699	0.506551	-3.96207	7.43025e-05	0.00120695	TRUE
	AT5G64850	543.343	-1.24248	0.303439	-4.09467	4.22773e-05	0.000747565	TRUE
	AT4G24160	1219.8	-1.00397	0.247195	-4.06146	4.87662e-05	0.000847882	TRUE
	AT4G25480	199.916	-1.65654	0.486992	-3.40158	0.000669975	0.00740565	TRUE
	AT1G63750	1636.66	-2.03541	0.287782	-7.07276	1.51882e-12	1.61544e-10	TRUE
	AT3G27400	52.847	-1.80124	0.497943	-3.61737	0.000297616	0.00380021	TRUE
	AT4G17460	643.8	-1.17733	0.313529	-3.75509	0.000173281	0.00247319	TRUE
	AT1G57590	112.426	-1.22123	0.329296	-3.70861	0.000208396	0.00285222	TRUE
	AT5G07180	33.3599	-1.97527	0.424457	-4.65365	3.26111e-06	7.9628e-05	TRUE
	AT3G49720	1411.68	-1.45198	0.290393	-5.00007	5.73101e-07	1.70786e-05	TRUE
	AT3G52940	105.001	-1.15502	0.339437	-3.40275	0.000667118	0.00738851	TRUE
	AT3G45160	297.691	-2.07536	0.456354	-4.54771	5.42332e-06	0.000122675	TRUE
	AT1G56540	558.792	-1.56005	0.257748	-6.05262	1.42507e-09	7.9155e-08	TRUE
	AT3G05370	321.893	-1.69893	0.389109	-4.3662	1.26427e-05	0.000260086	TRUE
	AT2G05920	1107.44	-1.21112	0.320372	-3.78037	0.000156597	0.00227116	TRUE
	AT1G10040	142.835	-1.00623	0.284525	-3.53651	0.000405452	0.00488399	TRUE
	AT4G17230	9656.12	-1.27109	0.24204	-5.25156	1.50812e-07	5.2721e-06	TRUE
	AT5G62570	3941.26	-1.68273	0.257302	-6.53989	6.15628e-11	4.57624e-09	TRUE
	AT3G44400	1200.77	-1.27139	0.273826	-4.64305	3.43305e-06	8.29073e-05	TRUE
	AT4G23493	150.478	-2.66671	0.421267	-6.33022	2.44806e-10	1.6209e-08	TRUE
	AT1G67360	4936.51	-2.39111	0.339007	-7.05328	1.74747e-12	1.82945e-10	TRUE
	AT2G41430	30139.4	-1.05729	0.202404	-5.22365	1.75432e-07	5.97605e-06	TRUE
	AT4G04610	3592.2	-1.83733	0.19433	-9.45473	3.23871e-21	1.96246e-18	TRUE
	AT5G57220	826.513	-2.99313	0.329998	-9.07014	1.18863e-19	4.8506e-17	TRUE
	AT1G19960	209.54	-1.59354	0.372863	-4.27379	1.92175e-05	0.000371998	TRUE
	AT4G14580	220.093	-1.34808	0.290802	-4.63572	3.55689e-06	8.52801e-05	TRUE
	AT2G24280	1187.83	-1.189	0.246275	-4.82791	1.37971e-06	3.71814e-05	TRUE
	AT3G02380	264.813	-1.53062	0.311866	-4.90795	9.20332e-07	2.59562e-05	TRUE
	AT3G07350	1905.21	-1.0147	0.227238	-4.46536	7.99337e-06	0.000172795	TRUE
	AT4G27350	420.896	-1.19844	0.314095	-3.81552	0.000135896	0.00202914	TRUE
	AT2G20560	4468.26	-3.42288	0.447771	-7.64427	2.10136e-14	3.3615e-12	TRUE
	AT3G49810	316.587	-1.5451	0.343476	-4.49843	6.84565e-06	0.000150589	TRUE
	AT5G26030	2918.34	-1.24987	0.318528	-3.92387	8.71364e-05	0.00138394	TRUE
	AT2G41640	1042.94	-1.5687	0.294393	-5.3286	9.89727e-08	3.60484e-06	TRUE
	AT1G48090	4237.99	-1.06217	0.174549	-6.08523	1.16327e-09	6.62701e-08	TRUE
	AT1G68600	1056.15	-1.48789	0.419266	-3.54878	0.000387015	0.00469015	TRUE
	AT3G62720	1005.48	-1.49207	0.26865	-5.55396	2.79271e-08	1.15378e-06	TRUE
	AT5G53400	1601.19	-1.31296	0.222297	-5.90635	3.49776e-09	1.75732e-07	TRUE
	AT1G77250	241.532	-1.15679	0.281322	-4.11197	3.92289e-05	0.000701629	TRUE
	AT1G23710	2070.31	-2.2886	0.276899	-8.26509	1.39591e-16	3.40398e-14	TRUE
	AT2G20300	218.501	-1.26021	0.368476	-3.42006	0.000626066	0.00701335	TRUE
	AT4G25830	80.6596	-2.23789	0.461715	-4.8469	1.25405e-06	3.41634e-05	TRUE
	AT5G66900	1166.32	-1.24521	0.214031	-5.81789	5.95947e-09	2.82383e-07	TRUE
	AT1G70370	1879.1	-1.4321	0.401872	-3.56358	0.000365825	0.00448225	TRUE
	AT2G35760	163.664	-1.72429	0.387283	-4.45227	8.49674e-06	0.000182297	TRUE
	AT2G46225	165.548	-1.24302	0.320429	-3.87923	0.000104788	0.00161802	TRUE
	AT5G44420	46.2342	-2.8716	0.743985	-3.85976	0.000113499	0.00173378	TRUE
	AT3G18110	229.857	-1.18334	0.343723	-3.44271	0.000575914	0.00655061	TRUE
	AT5G41550	65.9199	-2.30621	0.524212	-4.39938	1.08561e-05	0.000227307	TRUE
	AT1G61460	171.909	-1.65254	0.282063	-5.85876	4.66346e-09	2.27829e-07	TRUE
	AT1G27100	3781.58	-1.61375	0.254398	-6.34341	2.24734e-10	1.49295e-08	TRUE
	AT3G60720	179	-1.51251	0.305073	-4.95785	7.12761e-07	2.08368e-05	TRUE
	AT5G62430	1008.92	-1.02333	0.222411	-4.60107	4.20336e-06	9.84197e-05	TRUE
	AT4G37250	304.994	-1.11022	0.329596	-3.36842	0.000756	0.00817576	TRUE
	AT3G02840	512.119	-2.73371	0.369661	-7.39519	1.41207e-13	1.89502e-11	TRUE
	AT2G26190	3335.34	-1.69676	0.256148	-6.62412	3.49318e-11	2.71789e-09	TRUE
	AT1G18330	1441.29	-1.51622	0.244195	-6.20905	5.33045e-10	3.28974e-08	TRUE
	AT3G19970	1031.22	-1.68776	0.206766	-8.16267	3.27698e-16	7.2007e-14	TRUE
	AT4G33920	2574.18	-1.49614	0.250862	-5.96401	2.46122e-09	1.2783e-07	TRUE
	AT2G28260	46.9236	-1.53008	0.362956	-4.21561	2.49109e-05	0.000473048	TRUE
	AT5G66670	8.29473	-3.05757	0.91772	-3.33171	0.000863155	0.00907924	TRUE
	AT5G66675	1306.39	-1.76066	0.230584	-7.63568	2.24637e-14	3.56495e-12	TRUE
	AT3G03165	46.3205	-2.89603	0.527759	-5.4874	4.07882e-08	1.61826e-06	TRUE
	AT2G03750	945.072	-1.7422	0.252252	-6.9066	4.96395e-12	4.81841e-10	TRUE
	AT5G47830	566.956	-1.03133	0.222295	-4.63945	3.49341e-06	8.42633e-05	TRUE
	AT1G66090	3459.69	-2.70567	0.444072	-6.09287	1.10905e-09	6.37256e-08	TRUE
	AT5G41740	3683.33	-2.02326	0.337178	-6.00058	1.96616e-09	1.05121e-07	TRUE
	AT1G79680	769.592	-1.61268	0.320674	-5.02904	4.9294e-07	1.498e-05	TRUE
	AT1G02660	2679.74	-1.32139	0.3096	-4.26807	1.97169e-05	0.00038056	TRUE
	AT2G22500	7788.79	-1.09955	0.302954	-3.62943	0.000284045	0.003662	TRUE
	AT1G62180	1090.47	-1.40795	0.25398	-5.54354	2.96423e-08	1.2171e-06	TRUE
	AT3G49790	1047.34	-1.40716	0.401223	-3.50718	0.000452878	0.00536478	TRUE
	AT5G48550	17.1536	-2.73107	0.617737	-4.4211	9.82009e-06	0.000207571	TRUE
	AT3G19830	1516.88	-1.02723	0.310323	-3.31019	0.000932337	0.00964959	TRUE
	AT3G07090	2696.33	-2.06691	0.345212	-5.98736	2.13269e-09	1.1252e-07	TRUE
	AT5G47610	237.938	-2.39289	0.441735	-5.41703	6.05961e-08	2.2992e-06	TRUE
	AT3G26980	1194.94	-1.35952	0.180947	-7.51337	5.76222e-14	8.17173e-12	TRUE
	AT5G25450	468.276	-2.13988	0.300456	-7.12211	1.06285e-12	1.19398e-10	TRUE
	AT4G15420	1075.07	-1.02034	0.286474	-3.56172	0.00036844	0.00450464	TRUE
	AT1G57990	7185.28	-2.70996	0.265975	-10.1888	2.22607e-24	2.34276e-21	TRUE
	AT1G05575	363.502	-2.86775	0.276127	-10.3856	2.88361e-25	3.3918e-22	TRUE
	AT1G78995	175.759	-1.37991	0.415155	-3.32383	0.000887895	0.00928089	TRUE
	AT1G78990	14.0002	-2.8969	0.808831	-3.58159	0.000341503	0.00425729	TRUE
	AT4G14450	80.5983	-1.46375	0.435692	-3.35959	0.000780574	0.00839159	TRUE
	AT1G28380	5946.06	-1.6291	0.2159	-7.54565	4.50041e-14	6.50655e-12	TRUE
	AT1G67460	42.0823	-1.66726	0.446703	-3.73237	0.000189689	0.00265617	TRUE
	AT3G55840	567.994	-2.45147	0.343307	-7.14076	9.28161e-13	1.06054e-10	TRUE
	AT4G01360	565.324	-2.09749	0.465126	-4.50951	6.49786e-06	0.000144048	TRUE
	AT4G13395	249.004	-1.8947	0.362059	-5.23312	1.66675e-07	5.71669e-06	TRUE
	AT2G39650	279.052	-1.03772	0.265538	-3.90799	9.30689e-05	0.00146076	TRUE
	AT5G66580	255.796	-1.21564	0.334936	-3.62948	0.000283988	0.003662	TRUE
	AT4G03070	31.601	-1.82745	0.445672	-4.10044	4.12367e-05	0.0007323	TRUE
	AT4G39510	87.9154	-2.7147	0.718426	-3.77867	0.000157667	0.00228291	TRUE
	AT1G25390	918.584	-1.31214	0.219992	-5.96449	2.45394e-09	1.27784e-07	TRUE
	AT1G28480	1284.94	-1.76733	0.28162	-6.27558	3.48342e-10	2.20426e-08	TRUE
	AT1G64500	2448.05	-1.14416	0.206819	-5.53218	3.16276e-08	1.2933e-06	TRUE
	AT3G25030	65.1687	-1.24422	0.338668	-3.67388	0.000238897	0.00318042	TRUE
	AT5G08260	202.764	-2.63458	0.363852	-7.2408	4.46041e-13	5.24649e-11	TRUE
	AT3G63350	22.1357	-5.19369	1.44447	-3.59557	0.000323687	0.00405541	TRUE
	AT5G58720	2629.29	-1.02965	0.223813	-4.60047	4.21533e-06	9.84693e-05	TRUE
	AT5G66880	961.522	-1.27077	0.287655	-4.41767	9.9769e-06	0.00021024	TRUE
	AT5G12950	705.821	-1.42966	0.194607	-7.34638	2.03643e-13	2.64419e-11	TRUE
	AT4G00940	212.425	-1.65524	0.230064	-7.19469	6.26015e-13	7.23572e-11	TRUE
	AT5G66130	78.2903	-1.34576	0.353105	-3.81123	0.00013828	0.00205531	TRUE
	AT1G29510	17.2324	-3.24817	0.731126	-4.44269	8.88417e-06	0.00018939	TRUE
	AT5G51440	1339.29	-2.75996	0.411743	-6.70312	2.0402e-11	1.71411e-09	TRUE
	AT2G46790	1690.95	-1.09241	0.279718	-3.90541	9.40674e-05	0.00147412	TRUE
	AT5G13200	5125.06	-1.19754	0.220071	-5.44161	5.28004e-08	2.04612e-06	TRUE
	AT3G05320	707.793	-1.93564	0.28282	-6.84408	7.69713e-12	7.12555e-10	TRUE
	AT3G28080	241.636	-1.65979	0.259761	-6.38966	1.6625e-10	1.13073e-08	TRUE
	AT4G02200	46.1619	-1.72912	0.485519	-3.5614	0.000368889	0.00450598	TRUE
	AT5G54165	47.4601	-1.64131	0.466107	-3.52132	0.000429407	0.00514157	TRUE
	AT3G17330	769.812	-2.458	0.351137	-7.00011	2.55766e-12	2.62272e-10	TRUE
	AT5G03720	147.405	-1.40005	0.295466	-4.73844	2.15368e-06	5.46511e-05	TRUE
	AT3G63110	541.811	-1.83917	0.395494	-4.65032	3.31417e-06	8.0425e-05	TRUE
	AT4G26690	2904.3	-1.12523	0.22313	-5.04294	4.58432e-07	1.39951e-05	TRUE
	AT5G65010	1126.03	-1.08769	0.209678	-5.1874	2.13252e-07	7.05991e-06	TRUE
	AT3G50800	122.724	-1.05156	0.294198	-3.57431	0.000351152	0.00435437	TRUE
	AT1G58520	1095.97	-1.33774	0.370055	-3.61499	0.00030036	0.00382304	TRUE
	AT5G59680	440.443	-1.03984	0.197824	-5.25642	1.46888e-07	5.18021e-06	TRUE
	AT3G56790	40.9881	-1.92663	0.503159	-3.82906	0.000128634	0.00193106	TRUE
	AT1G07350	4758.36	-2.46426	0.298518	-8.25498	1.51923e-16	3.66006e-14	TRUE
	AT2G30040	1155.37	-2.19115	0.35609	-6.15337	7.58548e-10	4.55796e-08	TRUE
	AT3G07195	514.807	-2.13529	0.280304	-7.61777	2.5809e-14	4.0636e-12	TRUE
	AT1G33610	1693.9	-1.08164	0.291203	-3.7144	0.000203686	0.00281668	TRUE
	AT2G03240	781.491	-1.37286	0.270519	-5.0749	3.87702e-07	1.20755e-05	TRUE
	AT5G17350	568.435	-2.20467	0.382793	-5.75942	8.44027e-09	3.85323e-07	TRUE
	AT5G66070	948.441	-1.76366	0.323914	-5.44484	5.18518e-08	2.01718e-06	TRUE
	AT1G45207	121.835	-2.24569	0.4582	-4.90112	9.52939e-07	2.67251e-05	TRUE
	AT3G23230	281.597	-4.35105	0.461589	-9.42625	4.25007e-21	2.42813e-18	TRUE
	AT5G35320	803.703	-2.48504	0.337965	-7.35294	1.93892e-13	2.53403e-11	TRUE
	AT1G12610	689.338	-2.97462	0.44486	-6.68664	2.28357e-11	1.88687e-09	TRUE
	AT1G03220	6018.97	-1.02253	0.265135	-3.85663	0.000114961	0.00175478	TRUE
	AT2G17040	3352.76	-1.43737	0.278758	-5.15633	2.51835e-07	8.21484e-06	TRUE
	AT5G67450	187.594	-2.0671	0.352785	-5.85938	4.64596e-09	2.27829e-07	TRUE
	AT1G59910	3022.42	-2.21978	0.284442	-7.80398	5.99837e-15	1.08057e-12	TRUE
	AT5G44070	4613.76	-1.75357	0.240829	-7.28138	3.30423e-13	4.06909e-11	TRUE
	AT2G45930	36.2643	-2.60815	0.707505	-3.68641	0.000227444	0.00305233	TRUE
	AT1G20310	112.127	-2.02769	0.433276	-4.67989	2.87024e-06	7.12075e-05	TRUE
	AT1G18740	3278.61	-1.4263	0.29043	-4.91101	9.06062e-07	2.56261e-05	TRUE
	AT3G55580	182.562	-3.69228	0.48895	-7.55145	4.30437e-14	6.28249e-12	TRUE
	AT1G66510	238.514	-1.88336	0.31905	-5.90301	3.56938e-09	1.7888e-07	TRUE
	AT3G15270	52.3815	-1.44505	0.386659	-3.73728	0.00018602	0.00261605	TRUE
	AT1G54050	3855.88	-4.16314	0.375662	-11.0821	1.53153e-28	2.55876e-25	TRUE
	AT1G78070	5123.11	-1.6066	0.35495	-4.52628	6.00312e-06	0.000134121	TRUE
	AT2G33580	2064.26	-1.65768	0.256927	-6.45195	1.10422e-10	7.85762e-09	TRUE
	AT1G33590	8362.57	-1.02269	0.25589	-3.99658	6.42642e-05	0.00107175	TRUE
	AT5G07080	84.3655	-1.54952	0.457191	-3.38921	0.000700952	0.00769395	TRUE
	AT1G26810	71.9931	-1.56812	0.385654	-4.06613	4.78001e-05	0.000835134	TRUE
	AT2G40270	3364.55	-1.00996	0.192881	-5.23618	1.63931e-07	5.65166e-06	TRUE
	AT3G20600	614.304	-1.46641	0.273502	-5.36158	8.24973e-08	3.06051e-06	TRUE
	AT4G31800	4810.51	-1.85694	0.208261	-8.91638	4.81766e-19	1.78396e-16	TRUE
	AT5G02200	394.161	-1.1228	0.296335	-3.78895	0.000151285	0.00220327	TRUE
	AT3G11650	526.605	-1.27371	0.238741	-5.33514	9.54731e-08	3.5029e-06	TRUE
